# Supplementary material for: Alterations observed in the interferon α and β signaling pathway in MDD patients are marginally influenced by cis-acting alleles
Source: Sci Rep. 2021 Jan 12;11:727. doi: 10.1038/s41598-020-80374-2 (PMC7804189; doi:10.1038/s41598-020-80374-2)
Supplement: Supplementary file 1 — Supplementary Table 1. [file 41598_2020_80374_MOESM1_ESM.xlsx]

## Sheet: Foglio1
Alterations observed in the interferon α and β signaling pathway in MDD patients are marginally influenced by cis-acting alleles
Chiara Magri1,#,*, Edoardo Giacopuzzi2,#, Chiara Sacco1, Luisella Bocchio-Chiavetto2,3, Alessandra Minelli1, Massimo Gennarelli1,2.
Supplementary Table 1. Results of hypergeometric test. Over-representation of pathways among 5359 predicted genes and 13857 autosomal genes analyzed by Mostafavi and colleagues
Pathway Name	pvalue	qvalue
KEGG_LYSOSOME	2.85204e-06	0.00378466
NABA_ECM_REGULATORS	0.000147428	0.0978188
REACTOME_PHASE_II_CONJUGATION	0.000641595	0.283799
KEGG_NEUROACTIVE_LIGAND_RECEPTOR_INTERACTION	0.00131894	0.350047
REACTOME_ORGANIC_CATION_ANION_ZWITTERION_TRANSPORT	0.0012908	0.350047
PID_A6B1_A6B4_INTEGRIN_PATHWAY	0.00191633	0.423829
PID_IL8_CXCR2_PATHWAY	0.00319238	0.470699
REACTOME_BIOLOGICAL_OXIDATIONS	0.00277908	0.470699
REACTOME_METABOLISM_OF_LIPIDS_AND_LIPOPROTEINS	0.00318397	0.470699
KEGG_PYRIMIDINE_METABOLISM	0.00364001	0.48303
NABA_MATRISOME	0.0042473	0.512379
BIOCARTA_EDG1_PATHWAY	0.00895533	0.848838
REACTOME_GLUTATHIONE_CONJUGATION	0.00831635	0.848838
NABA_MATRISOME_ASSOCIATED	0.00833492	0.848838
KEGG_FATTY_ACID_METABOLISM	0.0732515	0.902112
KEGG_STEROID_HORMONE_BIOSYNTHESIS	0.0435666	0.902112
KEGG_PURINE_METABOLISM	0.0514151	0.902112
KEGG_ALANINE_ASPARTATE_AND_GLUTAMATE_METABOLISM	0.0249458	0.902112
KEGG_GLYCINE_SERINE_AND_THREONINE_METABOLISM	0.0628987	0.902112
KEGG_VALINE_LEUCINE_AND_ISOLEUCINE_DEGRADATION	0.0961052	0.902112
KEGG_TRYPTOPHAN_METABOLISM	0.0558879	0.902112
KEGG_BETA_ALANINE_METABOLISM	0.0741799	0.902112
KEGG_GLUTATHIONE_METABOLISM	0.0524564	0.902112
KEGG_OTHER_GLYCAN_DEGRADATION	0.0134093	0.902112
KEGG_GLYCOSAMINOGLYCAN_DEGRADATION	0.0741799	0.902112
KEGG_GLYCOSAMINOGLYCAN_BIOSYNTHESIS_HEPARAN_SULFATE	0.0267453	0.902112
KEGG_INOSITOL_PHOSPHATE_METABOLISM	0.0678559	0.902112
KEGG_PYRUVATE_METABOLISM	0.0854454	0.902112
KEGG_NICOTINATE_AND_NICOTINAMIDE_METABOLISM	0.015409	0.902112
KEGG_PANTOTHENATE_AND_COA_BIOSYNTHESIS	0.0263805	0.902112
KEGG_SULFUR_METABOLISM	0.0454833	0.902112
KEGG_METABOLISM_OF_XENOBIOTICS_BY_CYTOCHROME_P450	0.0732515	0.902112
KEGG_DRUG_METABOLISM_OTHER_ENZYMES	0.0962823	0.902112
KEGG_ABC_TRANSPORTERS	0.0363836	0.902112
KEGG_CYTOKINE_CYTOKINE_RECEPTOR_INTERACTION	0.0475403	0.902112
KEGG_PHOSPHATIDYLINOSITOL_SIGNALING_SYSTEM	0.0979258	0.902112
KEGG_LONG_TERM_DEPRESSION	0.0321583	0.902112
KEGG_REGULATION_OF_ACTIN_CYTOSKELETON	0.0746784	0.902112
KEGG_VIBRIO_CHOLERAE_INFECTION	0.0321583	0.902112
KEGG_EPITHELIAL_CELL_SIGNALING_IN_HELICOBACTER_PYLORI_INFECTION	0.0925179	0.902112
BIOCARTA_GRANULOCYTES_PATHWAY	0.0838917	0.902112
BIOCARTA_ARAP_PATHWAY	0.0741799	0.902112
BIOCARTA_SPPA_PATHWAY	0.015409	0.902112
BIOCARTA_BCR_PATHWAY	0.0140583	0.902112
BIOCARTA_CCR3_PATHWAY	0.0450782	0.902112
BIOCARTA_COMP_PATHWAY	0.0838917	0.902112
BIOCARTA_VDR_PATHWAY	0.0468655	0.902112
BIOCARTA_CTCF_PATHWAY	0.0962823	0.902112
BIOCARTA_CXCR4_PATHWAY	0.0666022	0.902112
BIOCARTA_EPHA4_PATHWAY	0.0852248	0.902112
BIOCARTA_FCER1_PATHWAY	0.0598911	0.902112
BIOCARTA_SALMONELLA_PATHWAY	0.0812168	0.902112
BIOCARTA_MONOCYTE_PATHWAY	0.0852248	0.902112
BIOCARTA_MYOSIN_PATHWAY	0.0400701	0.902112
BIOCARTA_RAC1_PATHWAY	0.0962823	0.902112
BIOCARTA_BARRESTIN_SRC_PATHWAY	0.0812168	0.902112
BIOCARTA_NKT_PATHWAY	0.0962823	0.902112
BIOCARTA_HSP27_PATHWAY	0.0812168	0.902112
BIOCARTA_TEL_PATHWAY	0.0462772	0.902112
BIOCARTA_TH1TH2_PATHWAY	0.0462772	0.902112
BIOCARTA_PAR1_PATHWAY	0.0144995	0.902112
PID_LYSOPHOSPHOLIPID_PATHWAY	0.0697509	0.902112
PID_INTEGRIN1_PATHWAY	0.072663	0.902112
PID_GLYPICAN_1PATHWAY	0.0666022	0.902112
PID_ARF6_TRAFFICKING_PATHWAY	0.0895293	0.902112
PID_NECTIN_PATHWAY	0.078393	0.902112
PID_S1P_S1P1_PATHWAY	0.0703868	0.902112
PID_MTOR_4PATHWAY	0.0979258	0.902112
PID_FOXO_PATHWAY	0.0778523	0.902112
PID_LIS1_PATHWAY	0.0593192	0.902112
PID_RAC1_REG_PATHWAY	0.0310602	0.902112
PID_ARF_3PATHWAY	0.0703868	0.902112
PID_INSULIN_GLUCOSE_PATHWAY	0.0400701	0.902112
PID_IL8_CXCR1_PATHWAY	0.0558879	0.902112
PID_INTEGRIN_A4B1_PATHWAY	0.0985729	0.902112
REACTOME_PYRIMIDINE_CATABOLISM	0.0420355	0.902112
REACTOME_SIGNALING_BY_WNT	0.0356156	0.902112
REACTOME_ANDROGEN_BIOSYNTHESIS	0.0351476	0.902112
REACTOME_CTNNB1_PHOSPHORYLATION_CASCADE	0.077859	0.902112
REACTOME_INSULIN_RECEPTOR_RECYCLING	0.0450782	0.902112
REACTOME_ER_PHAGOSOME_PATHWAY	0.0697509	0.902112
REACTOME_ORC1_REMOVAL_FROM_CHROMATIN	0.070751	0.902112
REACTOME_SULFUR_AMINO_ACID_METABOLISM	0.0418688	0.902112
REACTOME_PI3K_EVENTS_IN_ERBB4_SIGNALING	0.0917383	0.902112
REACTOME_PI3K_EVENTS_IN_ERBB2_SIGNALING	0.0560415	0.902112
REACTOME_GLYCOSPHINGOLIPID_METABOLISM	0.0593192	0.902112
REACTOME_SIGNALING_BY_NOTCH4	0.0838917	0.902112
REACTOME_DOWNSTREAM_SIGNALING_EVENTS_OF_B_CELL_RECEPTOR_BCR	0.0929694	0.902112
REACTOME_SIGNALING_BY_THE_B_CELL_RECEPTOR_BCR	0.0500961	0.902112
REACTOME_INSULIN_RECEPTOR_SIGNALLING_CASCADE	0.0865375	0.902112
REACTOME_CELL_SURFACE_INTERACTIONS_AT_THE_VASCULAR_WALL	0.0965669	0.902112
REACTOME_P53_INDEPENDENT_G1_S_DNA_DAMAGE_CHECKPOINT	0.0565256	0.902112
REACTOME_PHOSPHOLIPID_METABOLISM	0.0314518	0.902112
REACTOME_ALPHA_LINOLENIC_ACID_ALA_METABOLISM	0.0852248	0.902112
REACTOME_SYNTHESIS_OF_PC	0.0263805	0.902112
REACTOME_GLYCEROPHOSPHOLIPID_BIOSYNTHESIS	0.062007	0.902112
REACTOME_ERKS_ARE_INACTIVATED	0.0468655	0.902112
REACTOME_METABOLISM_OF_AMINO_ACIDS_AND_DERIVATIVES	0.0163441	0.902112
REACTOME_INTEGRIN_CELL_SURFACE_INTERACTIONS	0.0924579	0.902112
REACTOME_REGULATION_OF_ORNITHINE_DECARBOXYLASE_ODC	0.0982904	0.902112
REACTOME_APOPTOTIC_CLEAVAGE_OF_CELL_ADHESION_PROTEINS	0.0772063	0.902112
REACTOME_REGULATION_OF_APOPTOSIS	0.0251173	0.902112
REACTOME_CELL_DEATH_SIGNALLING_VIA_NRAGE_NRIF_AND_NADE	0.072663	0.902112
REACTOME_COMMON_PATHWAY	0.0420355	0.902112
REACTOME_SIGNALING_BY_GPCR	0.0334933	0.902112
REACTOME_P130CAS_LINKAGE_TO_MAPK_SIGNALING_FOR_INTEGRINS	0.0838917	0.902112
REACTOME_ACETYLCHOLINE_BINDING_AND_DOWNSTREAM_EVENTS	0.0772063	0.902112
REACTOME_TRANSMEMBRANE_TRANSPORT_OF_SMALL_MOLECULES	0.0894906	0.902112
REACTOME_INTEGRIN_ALPHAIIB_BETA3_SIGNALING	0.0418688	0.902112
REACTOME_ELEVATION_OF_CYTOSOLIC_CA2_LEVELS	0.0351476	0.902112
REACTOME_METABOLISM_OF_NUCLEOTIDES	0.0102137	0.902112
REACTOME_CLASS_C_3_METABOTROPIC_GLUTAMATE_PHEROMONE_RECEPTORS	0.0578222	0.902112
REACTOME_GPCR_DOWNSTREAM_SIGNALING	0.0409956	0.902112
REACTOME_PURINE_SALVAGE	0.0838917	0.902112
REACTOME_TRANSPORT_OF_GLUCOSE_AND_OTHER_SUGARS_BILE_SALTS_AND_ORGANIC_ACIDS_METAL_IONS_AND_AMINE_COMPOUNDS	0.0925179	0.902112
REACTOME_SPHINGOLIPID_METABOLISM	0.0916763	0.902112
REACTOME_G_ALPHA_S_SIGNALLING_EVENTS	0.045423	0.902112
REACTOME_CDT1_ASSOCIATION_WITH_THE_CDC6_ORC_ORIGIN_COMPLEX	0.0462753	0.902112
REACTOME_AUTODEGRADATION_OF_THE_E3_UBIQUITIN_LIGASE_COP1	0.0778523	0.902112
REACTOME_PURINE_CATABOLISM	0.0351476	0.902112
REACTOME_PI_3K_CASCADE	0.0796416	0.902112
REACTOME_REGULATION_OF_AMPK_ACTIVITY_VIA_LKB1	0.0468655	0.902112
REACTOME_GPCR_LIGAND_BINDING	0.0346229	0.902112
REACTOME_ENERGY_DEPENDENT_REGULATION_OF_MTOR_BY_LKB1_AMPK	0.077859	0.902112
REACTOME_FATTY_ACID_TRIACYLGLYCEROL_AND_KETONE_BODY_METABOLISM	0.0259596	0.902112
REACTOME_HIGHLY_CALCIUM_PERMEABLE_POSTSYNAPTIC_NICOTINIC_ACETYLCHOLINE_RECEPTORS	0.0578222	0.902112
REACTOME_PRESYNAPTIC_NICOTINIC_ACETYLCHOLINE_RECEPTORS	0.0772063	0.902112
REACTOME_ASSEMBLY_OF_THE_PRE_REPLICATIVE_COMPLEX	0.075614	0.902112
REACTOME_CALNEXIN_CALRETICULIN_CYCLE	0.0838917	0.902112
REACTOME_N_GLYCAN_TRIMMING_IN_THE_ER_AND_CALNEXIN_CALRETICULIN_CYCLE	0.025396	0.902112
REACTOME_IRON_UPTAKE_AND_TRANSPORT	0.0985729	0.902112
REACTOME_INTERFERON_ALPHA_BETA_SIGNALING	0.0916763	0.902112
REACTOME_TRANSFERRIN_ENDOCYTOSIS_AND_RECYCLING	0.0666022	0.902112
REACTOME_DESTABILIZATION_OF_MRNA_BY_AUF1_HNRNP_D0	0.0916763	0.902112
REACTOME_PKB_MEDIATED_EVENTS	0.0839251	0.902112
REACTOME_SIGNALING_BY_INSULIN_RECEPTOR	0.0138272	0.902112
REACTOME_HEMOSTASIS	0.0365539	0.902112
REACTOME_INNATE_IMMUNE_SYSTEM	0.0318363	0.902112
REACTOME_LIPOPROTEIN_METABOLISM	0.0435666	0.902112
REACTOME_CYTOSOLIC_SULFONATION_OF_SMALL_MOLECULES	0.0839291	0.902112
REACTOME_PIP3_ACTIVATES_AKT_SIGNALING	0.0839251	0.902112
REACTOME_PYRIMIDINE_METABOLISM	0.0435666	0.902112
REACTOME_PI3K_CASCADE	0.0916763	0.902112
NABA_COLLAGENS	0.0593192	0.902112
NABA_ECM_AFFILIATED	0.0941059	0.902112
KEGG_DORSO_VENTRAL_AXIS_FORMATION	0.103167	0.918811
BIOCARTA_NKCELLS_PATHWAY	0.103167	0.918811
REACTOME_METABOLISM_OF_STEROID_HORMONES_AND_VITAMINS_A_AND_D	0.103167	0.918811
REACTOME_NEGATIVE_REGULATION_OF_FGFR_SIGNALING	0.103167	0.918811
REACTOME_CDK_MEDIATED_PHOSPHORYLATION_AND_REMOVAL_OF_CDC6	0.105447	0.929307
REACTOME_CLASS_A1_RHODOPSIN_LIKE_RECEPTORS	0.105746	0.929307
KEGG_STARCH_AND_SUCROSE_METABOLISM	0.122983	0.935363
KEGG_AMINO_SUGAR_AND_NUCLEOTIDE_SUGAR_METABOLISM	0.121612	0.935363
KEGG_GLYCOSAMINOGLYCAN_BIOSYNTHESIS_CHONDROITIN_SULFATE	0.110557	0.935363
KEGG_SPHINGOLIPID_METABOLISM	0.11945	0.935363
KEGG_ONE_CARBON_POOL_BY_FOLATE	0.118464	0.935363
KEGG_NITROGEN_METABOLISM	0.110557	0.935363
KEGG_RIBOSOME	0.126277	0.935363
BIOCARTA_DC_PATHWAY	0.126877	0.935363
BIOCARTA_CHREBP2_PATHWAY	0.111	0.935363
BIOCARTA_PML_PATHWAY	0.118464	0.935363
SA_CASPASE_CASCADE	0.110557	0.935363
PID_INTEGRIN_A9B1_PATHWAY	0.110557	0.935363
PID_EPHRINB_REV_PATHWAY	0.122983	0.935363
REACTOME_ANTIGEN_PROCESSING_CROSS_PRESENTATION	0.11699	0.935363
REACTOME_ACTIVATED_AMPK_STIMULATES_FATTY_ACID_OXIDATION_IN_MUSCLE	0.118464	0.935363
REACTOME_METABOLISM_OF_VITAMINS_AND_COFACTORS	0.121868	0.935363
REACTOME_SIGNALING_BY_ERBB4	0.114443	0.935363
REACTOME_TGF_BETA_RECEPTOR_SIGNALING_IN_EMT_EPITHELIAL_TO_MESENCHYMAL_TRANSITION	0.126877	0.935363
REACTOME_GASTRIN_CREB_SIGNALLING_PATHWAY_VIA_PKC_AND_MAPK	0.123737	0.935363
REACTOME_PEPTIDE_LIGAND_BINDING_RECEPTORS	0.126277	0.935363
REACTOME_TRNA_AMINOACYLATION	0.121612	0.935363
REACTOME_ASSOCIATION_OF_TRIC_CCT_WITH_TARGET_PROTEINS_DURING_BIOSYNTHESIS	0.122983	0.935363
REACTOME_RAP1_SIGNALLING	0.126877	0.935363
REACTOME_PLATELET_AGGREGATION_PLUG_FORMATION	0.114119	0.935363
REACTOME_PURINE_METABOLISM	0.114119	0.935363
REACTOME_COMPLEMENT_CASCADE	0.110557	0.935363
REACTOME_NONSENSE_MEDIATED_DECAY_ENHANCED_BY_THE_EXON_JUNCTION_COMPLEX	0.11227	0.935363
REACTOME_INFLAMMASOMES	0.118464	0.935363
REACTOME_VIF_MEDIATED_DEGRADATION_OF_APOBEC3G	0.121868	0.935363
REACTOME_HDL_MEDIATED_LIPID_TRANSPORT	0.135728	0.978867
REACTOME_MITOCHONDRIAL_FATTY_ACID_BETA_OXIDATION	0.135728	0.978867
REACTOME_SHC_MEDIATED_CASCADE	0.135728	0.978867
REACTOME_PLATELET_CALCIUM_HOMEOSTASIS	0.135728	0.978867
KEGG_GALACTOSE_METABOLISM	0.143389	0.985347
KEGG_ASCORBATE_AND_ALDARATE_METABOLISM	0.153752	0.985347
KEGG_PRIMARY_BILE_ACID_BIOSYNTHESIS	0.153752	0.985347
KEGG_GLYCEROPHOSPHOLIPID_METABOLISM	0.151588	0.985347
KEGG_ARACHIDONIC_ACID_METABOLISM	0.140708	0.985347
KEGG_RETINOL_METABOLISM	0.15519	0.985347
KEGG_COMPLEMENT_AND_COAGULATION_CASCADES	0.150779	0.985347
BIOCARTA_CLASSIC_PATHWAY	0.153752	0.985347
BIOCARTA_FAS_PATHWAY	0.138768	0.985347
BIOCARTA_BARR_MAPK_PATHWAY	0.144837	0.985347
PID_P38_MK2_PATHWAY	0.15519	0.985347
PID_ERBB_NETWORK_PATHWAY	0.144837	0.985347
PID_AR_NONGENOMIC_PATHWAY	0.149845	0.985347
PID_ALPHA_SYNUCLEIN_PATHWAY	0.149845	0.985347
REACTOME_GRB2_EVENTS_IN_ERBB2_SIGNALING	0.15519	0.985347
REACTOME_TRAFFICKING_AND_PROCESSING_OF_ENDOSOMAL_TLR	0.144837	0.985347
REACTOME_RESPONSE_TO_ELEVATED_PLATELET_CYTOSOLIC_CA2_	0.142026	0.985347
REACTOME_ENDOGENOUS_STEROLS	0.153752	0.985347
REACTOME_STEROID_HORMONES	0.15519	0.985347
REACTOME_M_G1_TRANSITION	0.142832	0.985347
REACTOME_ROLE_OF_DCC_IN_REGULATING_APOPTOSIS	0.153752	0.985347
REACTOME_NETRIN1_SIGNALING	0.149845	0.985347
REACTOME_INHIBITION_OF_REPLICATION_INITIATION_OF_DAMAGED_DNA_BY_RB1_E2F1	0.144837	0.985347
REACTOME_CHYLOMICRON_MEDIATED_LIPID_TRANSPORT	0.144837	0.985347
REACTOME_DIGESTION_OF_DIETARY_CARBOHYDRATE	0.149548	0.985347
KEGG_TAURINE_AND_HYPOTAURINE_METABOLISM	0.161324	0.986099
KEGG_AMINOACYL_TRNA_BIOSYNTHESIS	0.162104	0.986099
BIOCARTA_LECTIN_PATHWAY	0.164226	0.986099
PID_REELIN_PATHWAY	0.162042	0.986099
PID_DELTA_NP63_PATHWAY	0.162104	0.986099
REACTOME_OLFACTORY_SIGNALING_PATHWAY	0.161324	0.986099
REACTOME_SYNTHESIS_OF_DNA	0.163215	0.986099
REACTOME_ROLE_OF_SECOND_MESSENGERS_IN_NETRIN1_SIGNALING	0.164226	0.986099
REACTOME_PLATELET_ACTIVATION_SIGNALING_AND_AGGREGATION	0.163491	0.986099
REACTOME_FGFR_LIGAND_BINDING_AND_ACTIVATION	0.161324	0.986099
NABA_ECM_GLYCOPROTEINS	0.159916	0.986099
NABA_CORE_MATRISOME	0.157349	0.986099
KEGG_MELANOGENESIS	0.165814	0.986415
PID_WNT_SIGNALING_PATHWAY	0.168284	0.986415
PID_P53_DOWNSTREAM_PATHWAY	0.168739	0.986415
REACTOME_P53_DEPENDENT_G1_DNA_DAMAGE_RESPONSE	0.166573	0.986415
REACTOME_SYNTHESIS_AND_INTERCONVERSION_OF_NUCLEOTIDE_DI_AND_TRIPHOSPHATES	0.168284	0.986415
REACTOME_INFLUENZA_VIRAL_RNA_TRANSCRIPTION_AND_REPLICATION	0.166249	0.986415
REACTOME_CROSS_PRESENTATION_OF_SOLUBLE_EXOGENOUS_ANTIGENS_ENDOSOMES	0.170897	0.99465
KEGG_SELENOAMINO_ACID_METABOLISM	0.175523	0.996381
PID_CDC42_REG_PATHWAY	0.175523	0.996381
REACTOME_HEPARAN_SULFATE_HEPARIN_HS_GAG_METABOLISM	0.17645	0.996381
REACTOME_CYTOCHROME_P450_ARRANGED_BY_SUBSTRATE_TYPE	0.175523	0.996381
REACTOME_E2F_MEDIATED_REGULATION_OF_DNA_REPLICATION	0.17645	0.996381
REACTOME_LIPID_DIGESTION_MOBILIZATION_AND_TRANSPORT	0.17645	0.996381
REACTOME_SIGNALING_BY_FGFR	0.172883	0.996381
KEGG_GLYCOLYSIS_GLUCONEOGENESIS	0.717358	1
KEGG_CITRATE_CYCLE_TCA_CYCLE	0.731047	1
KEGG_PENTOSE_PHOSPHATE_PATHWAY	0.289751	1
KEGG_PENTOSE_AND_GLUCURONATE_INTERCONVERSIONS	0.583973	1
KEGG_FRUCTOSE_AND_MANNOSE_METABOLISM	0.255678	1
KEGG_STEROID_BIOSYNTHESIS	0.472881	1
KEGG_OXIDATIVE_PHOSPHORYLATION	0.214396	1
KEGG_CYSTEINE_AND_METHIONINE_METABOLISM	0.190758	1
KEGG_VALINE_LEUCINE_AND_ISOLEUCINE_BIOSYNTHESIS	0.333984	1
KEGG_LYSINE_DEGRADATION	0.937055	1
KEGG_ARGININE_AND_PROLINE_METABOLISM	0.296002	1
KEGG_HISTIDINE_METABOLISM	0.327521	1
KEGG_TYROSINE_METABOLISM	0.731047	1
KEGG_PHENYLALANINE_METABOLISM	0.523837	1
KEGG_N_GLYCAN_BIOSYNTHESIS	0.677316	1
KEGG_O_GLYCAN_BIOSYNTHESIS	0.698223	1
KEGG_GLYCOSAMINOGLYCAN_BIOSYNTHESIS_KERATAN_SULFATE	0.901578	1
KEGG_GLYCEROLIPID_METABOLISM	0.726583	1
KEGG_GLYCOSYLPHOSPHATIDYLINOSITOL_GPI_ANCHOR_BIOSYNTHESIS	0.457319	1
KEGG_ETHER_LIPID_METABOLISM	0.426314	1
KEGG_LINOLEIC_ACID_METABOLISM	0.810464	1
KEGG_ALPHA_LINOLENIC_ACID_METABOLISM	0.375281	1
KEGG_GLYCOSPHINGOLIPID_BIOSYNTHESIS_LACTO_AND_NEOLACTO_SERIES	0.535792	1
KEGG_GLYCOSPHINGOLIPID_BIOSYNTHESIS_GLOBO_SERIES	0.430661	1
KEGG_GLYCOSPHINGOLIPID_BIOSYNTHESIS_GANGLIO_SERIES	0.523837	1
KEGG_GLYOXYLATE_AND_DICARBOXYLATE_METABOLISM	0.685482	1
KEGG_PROPANOATE_METABOLISM	0.36362	1
KEGG_BUTANOATE_METABOLISM	0.224022	1
KEGG_RIBOFLAVIN_METABOLISM	0.199325	1
KEGG_FOLATE_BIOSYNTHESIS	0.656337	1
KEGG_PORPHYRIN_AND_CHLOROPHYLL_METABOLISM	0.426314	1
KEGG_TERPENOID_BACKBONE_BIOSYNTHESIS	0.951106	1
KEGG_LIMONENE_AND_PINENE_DEGRADATION	0.583973	1
KEGG_DRUG_METABOLISM_CYTOCHROME_P450	0.277148	1
KEGG_BIOSYNTHESIS_OF_UNSATURATED_FATTY_ACIDS	0.357281	1
KEGG_RNA_DEGRADATION	0.754083	1
KEGG_RNA_POLYMERASE	0.255678	1
KEGG_BASAL_TRANSCRIPTION_FACTORS	0.36362	1
KEGG_DNA_REPLICATION	0.585312	1
KEGG_SPLICEOSOME	0.867417	1
KEGG_PROTEASOME	0.219375	1
KEGG_PROTEIN_EXPORT	0.720876	1
KEGG_PPAR_SIGNALING_PATHWAY	0.241239	1
KEGG_BASE_EXCISION_REPAIR	0.749539	1
KEGG_NUCLEOTIDE_EXCISION_REPAIR	0.773597	1
KEGG_MISMATCH_REPAIR	0.327521	1
KEGG_HOMOLOGOUS_RECOMBINATION	0.224022	1
KEGG_NON_HOMOLOGOUS_END_JOINING	0.386692	1
KEGG_MAPK_SIGNALING_PATHWAY	0.813687	1
KEGG_ERBB_SIGNALING_PATHWAY	0.470669	1
KEGG_CALCIUM_SIGNALING_PATHWAY	0.347873	1
KEGG_CHEMOKINE_SIGNALING_PATHWAY	0.547278	1
KEGG_CELL_CYCLE	0.947869	1
KEGG_OOCYTE_MEIOSIS	0.744286	1
KEGG_P53_SIGNALING_PATHWAY	0.716385	1
KEGG_UBIQUITIN_MEDIATED_PROTEOLYSIS	0.774413	1
KEGG_SNARE_INTERACTIONS_IN_VESICULAR_TRANSPORT	0.245459	1
KEGG_REGULATION_OF_AUTOPHAGY	0.390856	1
KEGG_ENDOCYTOSIS	0.581257	1
KEGG_PEROXISOME	0.289193	1
KEGG_MTOR_SIGNALING_PATHWAY	0.410634	1
KEGG_APOPTOSIS	0.964822	1
KEGG_CARDIAC_MUSCLE_CONTRACTION	0.906202	1
KEGG_VASCULAR_SMOOTH_MUSCLE_CONTRACTION	0.445298	1
KEGG_WNT_SIGNALING_PATHWAY	0.681171	1
KEGG_NOTCH_SIGNALING_PATHWAY	0.435993	1
KEGG_HEDGEHOG_SIGNALING_PATHWAY	0.921576	1
KEGG_TGF_BETA_SIGNALING_PATHWAY	0.289193	1
KEGG_AXON_GUIDANCE	0.352491	1
KEGG_VEGF_SIGNALING_PATHWAY	0.70658	1
KEGG_FOCAL_ADHESION	0.254666	1
KEGG_ECM_RECEPTOR_INTERACTION	0.441959	1
KEGG_CELL_ADHESION_MOLECULES_CAMS	0.954883	1
KEGG_ADHERENS_JUNCTION	0.92678	1
KEGG_TIGHT_JUNCTION	0.465628	1
KEGG_GAP_JUNCTION	0.194716	1
KEGG_ANTIGEN_PROCESSING_AND_PRESENTATION	0.987655	1
KEGG_RENIN_ANGIOTENSIN_SYSTEM	0.483977	1
KEGG_TOLL_LIKE_RECEPTOR_SIGNALING_PATHWAY	0.784717	1
KEGG_NOD_LIKE_RECEPTOR_SIGNALING_PATHWAY	0.907448	1
KEGG_RIG_I_LIKE_RECEPTOR_SIGNALING_PATHWAY	0.727348	1
KEGG_CYTOSOLIC_DNA_SENSING_PATHWAY	0.921576	1
KEGG_JAK_STAT_SIGNALING_PATHWAY	0.843694	1
KEGG_HEMATOPOIETIC_CELL_LINEAGE	0.71304	1
KEGG_NATURAL_KILLER_CELL_MEDIATED_CYTOTOXICITY	0.193052	1
KEGG_T_CELL_RECEPTOR_SIGNALING_PATHWAY	0.972013	1
KEGG_B_CELL_RECEPTOR_SIGNALING_PATHWAY	0.454441	1
KEGG_FC_EPSILON_RI_SIGNALING_PATHWAY	0.545759	1
KEGG_FC_GAMMA_R_MEDIATED_PHAGOCYTOSIS	0.307142	1
KEGG_LEUKOCYTE_TRANSENDOTHELIAL_MIGRATION	0.584451	1
KEGG_INTESTINAL_IMMUNE_NETWORK_FOR_IGA_PRODUCTION	0.949815	1
KEGG_CIRCADIAN_RHYTHM_MAMMAL	0.805849	1
KEGG_LONG_TERM_POTENTIATION	0.280336	1
KEGG_NEUROTROPHIN_SIGNALING_PATHWAY	0.926629	1
KEGG_OLFACTORY_TRANSDUCTION	0.392173	1
KEGG_TASTE_TRANSDUCTION	0.265236	1
KEGG_INSULIN_SIGNALING_PATHWAY	0.51267	1
KEGG_GNRH_SIGNALING_PATHWAY	0.396346	1
KEGG_PROGESTERONE_MEDIATED_OOCYTE_MATURATION	0.964689	1
KEGG_ADIPOCYTOKINE_SIGNALING_PATHWAY	0.580591	1
KEGG_TYPE_II_DIABETES_MELLITUS	0.951042	1
KEGG_TYPE_I_DIABETES_MELLITUS	0.997803	1
KEGG_MATURITY_ONSET_DIABETES_OF_THE_YOUNG	0.967408	1
KEGG_ALDOSTERONE_REGULATED_SODIUM_REABSORPTION	0.669967	1
KEGG_VASOPRESSIN_REGULATED_WATER_REABSORPTION	0.766003	1
KEGG_PROXIMAL_TUBULE_BICARBONATE_RECLAMATION	0.226012	1
KEGG_ALZHEIMERS_DISEASE	0.504157	1
KEGG_PARKINSONS_DISEASE	0.66074	1
KEGG_AMYOTROPHIC_LATERAL_SCLEROSIS_ALS	0.93642	1
KEGG_HUNTINGTONS_DISEASE	0.464664	1
KEGG_PRION_DISEASES	0.84876	1
KEGG_PATHOGENIC_ESCHERICHIA_COLI_INFECTION	0.717358	1
KEGG_LEISHMANIA_INFECTION	0.92678	1
KEGG_PATHWAYS_IN_CANCER	0.804092	1
KEGG_COLORECTAL_CANCER	0.784527	1
KEGG_RENAL_CELL_CARCINOMA	0.682741	1
KEGG_PANCREATIC_CANCER	0.769696	1
KEGG_ENDOMETRIAL_CANCER	0.887398	1
KEGG_GLIOMA	0.784527	1
KEGG_PROSTATE_CANCER	0.626749	1
KEGG_THYROID_CANCER	0.3921	1
KEGG_BASAL_CELL_CARCINOMA	0.836725	1
KEGG_MELANOMA	0.906202	1
KEGG_BLADDER_CANCER	0.602952	1
KEGG_CHRONIC_MYELOID_LEUKEMIA	0.970943	1
KEGG_ACUTE_MYELOID_LEUKEMIA	0.60698	1
KEGG_SMALL_CELL_LUNG_CANCER	0.964822	1
KEGG_NON_SMALL_CELL_LUNG_CANCER	0.633953	1
KEGG_ASTHMA	0.964977	1
KEGG_AUTOIMMUNE_THYROID_DISEASE	0.998866	1
KEGG_SYSTEMIC_LUPUS_ERYTHEMATOSUS	0.999438	1
KEGG_ALLOGRAFT_REJECTION	0.993969	1
KEGG_GRAFT_VERSUS_HOST_DISEASE	0.984899	1
KEGG_PRIMARY_IMMUNODEFICIENCY	0.879172	1
KEGG_HYPERTROPHIC_CARDIOMYOPATHY_HCM	0.812286	1
KEGG_ARRHYTHMOGENIC_RIGHT_VENTRICULAR_CARDIOMYOPATHY_ARVC	0.647229	1
KEGG_DILATED_CARDIOMYOPATHY	0.769696	1
KEGG_VIRAL_MYOCARDITIS	0.947638	1
BIOCARTA_RELA_PATHWAY	0.96599	1
BIOCARTA_NO1_PATHWAY	0.665137	1
BIOCARTA_CSK_PATHWAY	0.978835	1
BIOCARTA_SRCRPTP_PATHWAY	0.671579	1
BIOCARTA_AMI_PATHWAY	0.9758	1
BIOCARTA_LYM_PATHWAY	0.375281	1
BIOCARTA_AGR_PATHWAY	0.582506	1
BIOCARTA_AKAP95_PATHWAY	0.523837	1
BIOCARTA_AKT_PATHWAY	0.64901	1
BIOCARTA_ALK_PATHWAY	0.81627	1
BIOCARTA_AT1R_PATHWAY	0.54483	1
BIOCARTA_ACE2_PATHWAY	1	1
BIOCARTA_ASBCELL_PATHWAY	0.583973	1
BIOCARTA_DNAFRAGMENT_PATHWAY	0.583973	1
BIOCARTA_CHEMICAL_PATHWAY	0.327521	1
BIOCARTA_ATM_PATHWAY	0.535792	1
BIOCARTA_AGPCR_PATHWAY	0.300215	1
BIOCARTA_BCELLSURVIVAL_PATHWAY	0.182897	1
BIOCARTA_BLYMPHOCYTE_PATHWAY	0.430661	1
BIOCARTA_BIOPEPTIDES_PATHWAY	0.499668	1
BIOCARTA_NEUROTRANSMITTERS_PATHWAY	1	1
BIOCARTA_RANKL_PATHWAY	0.609553	1
BIOCARTA_CACAM_PATHWAY	0.810464	1
BIOCARTA_CDMAC_PATHWAY	0.429038	1
BIOCARTA_CARM_ER_PATHWAY	0.924859	1
BIOCARTA_CASPASE_PATHWAY	0.49471	1
BIOCARTA_CBL_PATHWAY	0.333984	1
BIOCARTA_CD40_PATHWAY	0.930296	1
BIOCARTA_MCM_PATHWAY	0.698223	1
BIOCARTA_G1_PATHWAY	0.944142	1
BIOCARTA_G2_PATHWAY	0.560626	1
BIOCARTA_CELL2CELL_PATHWAY	0.430661	1
BIOCARTA_LAIR_PATHWAY	0.523837	1
BIOCARTA_CERAMIDE_PATHWAY	0.763378	1
BIOCARTA_TID_PATHWAY	0.50705	1
BIOCARTA_HDAC_PATHWAY	0.906148	1
BIOCARTA_GCR_PATHWAY	0.390856	1
BIOCARTA_CTL_PATHWAY	0.609553	1
BIOCARTA_CELLCYCLE_PATHWAY	0.998494	1
BIOCARTA_CFTR_PATHWAY	0.945087	1
BIOCARTA_CYTOKINE_PATHWAY	0.671579	1
BIOCARTA_INFLAM_PATHWAY	0.942095	1
BIOCARTA_D4GDI_PATHWAY	0.386692	1
BIOCARTA_P35ALZHEIMERS_PATHWAY	0.217972	1
BIOCARTA_RNA_PATHWAY	0.810464	1
BIOCARTA_MTA3_PATHWAY	0.995578	1
BIOCARTA_SKP2E2F_PATHWAY	0.810464	1
BIOCARTA_CALCINEURIN_PATHWAY	0.226012	1
BIOCARTA_EGF_PATHWAY	0.924859	1
BIOCARTA_ETC_PATHWAY	0.483977	1
BIOCARTA_NDKDYNAMIN_PATHWAY	0.580991	1
BIOCARTA_EPO_PATHWAY	0.580991	1
BIOCARTA_ECM_PATHWAY	0.847875	1
BIOCARTA_ERK_PATHWAY	0.560626	1
BIOCARTA_ERYTH_PATHWAY	0.823432	1
BIOCARTA_EPONFKB_PATHWAY	0.810464	1
BIOCARTA_EIF_PATHWAY	0.951106	1
BIOCARTA_EXTRINSIC_PATHWAY	0.550941	1
BIOCARTA_FEEDER_PATHWAY	0.264516	1
BIOCARTA_FIBRINOLYSIS_PATHWAY	0.428188	1
BIOCARTA_FMLP_PATHWAY	0.476507	1
BIOCARTA_FREE_PATHWAY	0.87913	1
BIOCARTA_GABA_PATHWAY	1	1
BIOCARTA_GATA3_PATHWAY	0.99894	1
BIOCARTA_GLYCOLYSIS_PATHWAY	0.823432	1
BIOCARTA_SET_PATHWAY	0.862546	1
BIOCARTA_GH_PATHWAY	0.84876	1
BIOCARTA_AHSP_PATHWAY	0.96343	1
BIOCARTA_TCAPOPTOSIS_PATHWAY	0.742517	1
BIOCARTA_HIVNEF_PATHWAY	0.216147	1
BIOCARTA_MPR_PATHWAY	0.509528	1
BIOCARTA_HCMV_PATHWAY	0.50705	1
BIOCARTA_P53HYPOXIA_PATHWAY	0.426314	1
BIOCARTA_HIF_PATHWAY	0.75067	1
BIOCARTA_IGF1_PATHWAY	0.848019	1
BIOCARTA_IL17_PATHWAY	0.995397	1
BIOCARTA_IL2_PATHWAY	0.806606	1
BIOCARTA_IL3_PATHWAY	0.805849	1
BIOCARTA_IL4_PATHWAY	0.583973	1
BIOCARTA_IL5_PATHWAY	0.87913	1
BIOCARTA_IL6_PATHWAY	0.881876	1
BIOCARTA_IL10_PATHWAY	0.920365	1
BIOCARTA_IL12_PATHWAY	0.464388	1
BIOCARTA_IL2RB_PATHWAY	0.726583	1
BIOCARTA_IL22BP_PATHWAY	0.984074	1
BIOCARTA_IL7_PATHWAY	0.63075	1
BIOCARTA_GSK3_PATHWAY	0.300969	1
BIOCARTA_DEATH_PATHWAY	0.619766	1
BIOCARTA_RACCYCD_PATHWAY	0.960781	1
BIOCARTA_GLEEVEC_PATHWAY	0.720876	1
BIOCARTA_INSULIN_PATHWAY	0.848019	1
BIOCARTA_INTEGRIN_PATHWAY	0.339993	1
BIOCARTA_INTRINSIC_PATHWAY	0.74545	1
BIOCARTA_KERATINOCYTE_PATHWAY	0.812547	1
BIOCARTA_TCRA_PATHWAY	0.995397	1
BIOCARTA_PYK2_PATHWAY	0.3921	1
BIOCARTA_EGFR_SMRTE_PATHWAY	0.583973	1
BIOCARTA_MAPK_PATHWAY	0.445298	1
BIOCARTA_MCALPAIN_PATHWAY	0.809224	1
BIOCARTA_PPARA_PATHWAY	0.407629	1
BIOCARTA_ETS_PATHWAY	0.580991	1
BIOCARTA_MTOR_PATHWAY	0.243473	1
BIOCARTA_IGF1R_PATHWAY	0.909121	1
BIOCARTA_PITX2_PATHWAY	0.685482	1
BIOCARTA_NGF_PATHWAY	0.429038	1
BIOCARTA_VIP_PATHWAY	0.986738	1
BIOCARTA_NFAT_PATHWAY	0.634275	1
BIOCARTA_NTHI_PATHWAY	0.770009	1
BIOCARTA_NFKB_PATHWAY	0.978835	1
BIOCARTA_NOS1_PATHWAY	0.942095	1
BIOCARTA_NO2IL12_PATHWAY	0.75067	1
BIOCARTA_RARRXR_PATHWAY	0.271773	1
BIOCARTA_NUCLEARRS_PATHWAY	0.583973	1
BIOCARTA_ARENRF2_PATHWAY	0.199325	1
BIOCARTA_P38MAPK_PATHWAY	0.552367	1
BIOCARTA_P53_PATHWAY	0.805179	1
BIOCARTA_PDGF_PATHWAY	0.820236	1
BIOCARTA_CCR5_PATHWAY	0.429038	1
BIOCARTA_PTDINS_PATHWAY	0.49471	1
BIOCARTA_PLCE_PATHWAY	0.945087	1
BIOCARTA_CDK5_PATHWAY	0.333984	1
BIOCARTA_PLATELETAPP_PATHWAY	0.980019	1
BIOCARTA_PS1_PATHWAY	0.685482	1
BIOCARTA_PROTEASOME_PATHWAY	0.277148	1
BIOCARTA_AKAPCENTROSOME_PATHWAY	0.555108	1
BIOCARTA_PTEN_PATHWAY	0.580991	1
BIOCARTA_RAB_PATHWAY	0.671579	1
BIOCARTA_RAS_PATHWAY	0.265236	1
BIOCARTA_RB_PATHWAY	0.300215	1
BIOCARTA_BAD_PATHWAY	0.909121	1
BIOCARTA_CK1_PATHWAY	0.472881	1
BIOCARTA_EIF2_PATHWAY	0.810464	1
BIOCARTA_EIF4_PATHWAY	0.243473	1
BIOCARTA_STEM_PATHWAY	1	1
BIOCARTA_P27_PATHWAY	0.998271	1
BIOCARTA_PGC1A_PATHWAY	0.913644	1
BIOCARTA_DREAM_PATHWAY	0.862546	1
BIOCARTA_LEPTIN_PATHWAY	0.483977	1
BIOCARTA_RHO_PATHWAY	0.81627	1
BIOCARTA_AKAP13_PATHWAY	0.300215	1
BIOCARTA_ATRBRCA_PATHWAY	0.763378	1
BIOCARTA_CARDIACEGF_PATHWAY	0.386692	1
BIOCARTA_HER2_PATHWAY	0.357281	1
BIOCARTA_ERK5_PATHWAY	0.50705	1
BIOCARTA_MAL_PATHWAY	0.464388	1
BIOCARTA_MEF2D_PATHWAY	0.390856	1
BIOCARTA_MITOCHONDRIA_PATHWAY	0.64901	1
BIOCARTA_ACH_PATHWAY	0.182897	1
BIOCARTA_PARKIN_PATHWAY	0.333984	1
BIOCARTA_CDC42RAC_PATHWAY	0.429038	1
BIOCARTA_RANMS_PATHWAY	0.583973	1
BIOCARTA_TOB1_PATHWAY	0.317592	1
BIOCARTA_IL1R_PATHWAY	0.957422	1
BIOCARTA_MET_PATHWAY	0.36464	1
BIOCARTA_GPCR_PATHWAY	0.236249	1
BIOCARTA_IGF1MTOR_PATHWAY	0.64901	1
BIOCARTA_SODD_PATHWAY	0.810464	1
BIOCARTA_SHH_PATHWAY	0.989568	1
BIOCARTA_PTC1_PATHWAY	0.945087	1
BIOCARTA_SPRY_PATHWAY	0.891568	1
BIOCARTA_BARRESTIN_PATHWAY	0.375281	1
BIOCARTA_STATHMIN_PATHWAY	0.983896	1
BIOCARTA_TCR_PATHWAY	0.276374	1
BIOCARTA_TCYTOTOXIC_PATHWAY	0.671579	1
BIOCARTA_THELPER_PATHWAY	0.671579	1
BIOCARTA_TALL1_PATHWAY	0.75067	1
BIOCARTA_TGFB_PATHWAY	0.390856	1
BIOCARTA_41BB_PATHWAY	0.805179	1
BIOCARTA_KREB_PATHWAY	0.375281	1
BIOCARTA_CTLA4_PATHWAY	0.885476	1
BIOCARTA_LONGEVITY_PATHWAY	0.805849	1
BIOCARTA_SARS_PATHWAY	0.333984	1
BIOCARTA_STRESS_PATHWAY	0.981546	1
BIOCARTA_TNFR1_PATHWAY	0.308426	1
BIOCARTA_TNFR2_PATHWAY	0.983896	1
BIOCARTA_TOLL_PATHWAY	0.531914	1
BIOCARTA_TPO_PATHWAY	0.560626	1
BIOCARTA_CREB_PATHWAY	0.457319	1
BIOCARTA_CARM1_PATHWAY	0.386692	1
BIOCARTA_TFF_PATHWAY	0.464388	1
BIOCARTA_TRKA_PATHWAY	0.217972	1
BIOCARTA_ARF_PATHWAY	0.182897	1
BIOCARTA_UCALPAIN_PATHWAY	0.429038	1
BIOCARTA_VEGF_PATHWAY	0.423231	1
BIOCARTA_VITCB_PATHWAY	1	1
BIOCARTA_WNT_PATHWAY	0.906148	1
BIOCARTA_ACTINY_PATHWAY	0.289751	1
ST_INTERFERON_GAMMA_PATHWAY	0.656337	1
ST_WNT_CA2_CYCLIC_GMP_PATHWAY	0.698223	1
ST_DIFFERENTIATION_PATHWAY_IN_PC12_CELLS	0.902969	1
ST_TUMOR_NECROSIS_FACTOR_PATHWAY	0.54483	1
SA_B_CELL_RECEPTOR_COMPLEXES	0.265236	1
ST_ERK1_ERK2_MAPK_PATHWAY	0.3921	1
SIG_CD40PATHWAYMAP	0.749539	1
SIG_PIP3_SIGNALING_IN_CARDIAC_MYOCTES	0.812286	1
ST_GA12_PATHWAY	0.265236	1
ST_G_ALPHA_S_PATHWAY	0.555108	1
ST_G_ALPHA_I_PATHWAY	0.639964	1
SIG_CHEMOTAXIS	0.445657	1
ST_IL_13_PATHWAY	0.501771	1
ST_P38_MAPK_PATHWAY	0.795424	1
SIG_IL4RECEPTOR_IN_B_LYPHOCYTES	0.978453	1
WNT_SIGNALING	0.93852	1
ST_JAK_STAT_PATHWAY	0.656337	1
SIG_REGULATION_OF_THE_ACTIN_CYTOSKELETON_BY_RHO_GTPASES	0.361427	1
ST_GRANULE_CELL_SURVIVAL_PATHWAY	0.277148	1
ST_ADRENERGIC	0.947669	1
ST_INTEGRIN_SIGNALING_PATHWAY	0.241328	1
ST_GAQ_PATHWAY	0.679629	1
ST_GA13_PATHWAY	0.619766	1
ST_STAT3_PATHWAY	0.945087	1
SA_FAS_SIGNALING	0.239411	1
SA_G1_AND_S_PHASES	0.951106	1
SIG_INSULIN_RECEPTOR_PATHWAY_IN_CARDIAC_MYOCYTES	0.576016	1
ST_T_CELL_SIGNAL_TRANSDUCTION	0.836725	1
ST_TYPE_I_INTERFERON_PATHWAY	0.823432	1
ST_PAC1_RECEPTOR_PATHWAY	0.745577	1
SIG_PIP3_SIGNALING_IN_B_LYMPHOCYTES	0.285495	1
SIG_BCR_SIGNALING_PATHWAY	0.677316	1
SA_G2_AND_M_PHASES	0.375281	1
ST_B_CELL_ANTIGEN_RECEPTOR	0.766003	1
ST_INTERLEUKIN_4_PATHWAY	0.665137	1
ST_WNT_BETA_CATENIN_PATHWAY	0.906148	1
SA_MMP_CYTOKINE_CONNECTION	0.951106	1
ST_JNK_MAPK_PATHWAY	0.227941	1
SA_PROGRAMMED_CELL_DEATH	0.74545	1
ST_FAS_SIGNALING_PATHWAY	0.285846	1
ST_MYOCYTE_AD_PATHWAY	0.464388	1
SA_PTEN_PATHWAY	0.317592	1
SA_REG_CASCADE_OF_CYCLIN_EXPR	0.997179	1
SA_TRKA_RECEPTOR	0.891568	1
ST_PHOSPHOINOSITIDE_3_KINASE_PATHWAY	0.26458	1
PID_FANCONI_PATHWAY	0.299335	1
PID_SMAD2_3NUCLEAR_PATHWAY	0.866924	1
PID_FCER1_PATHWAY	0.202654	1
PID_ENDOTHELIN_PATHWAY	0.283428	1
PID_BCR_5PATHWAY	0.441959	1
PID_PRL_SIGNALING_EVENTS_PATHWAY	0.909121	1
PID_RHOA_PATHWAY	0.773597	1
PID_ERBB4_PATHWAY	0.789326	1
PID_AURORA_B_PATHWAY	0.857298	1
PID_INSULIN_PATHWAY	0.219375	1
PID_NOTCH_PATHWAY	0.989949	1
PID_P73PATHWAY	0.624682	1
PID_P38_MKK3_6PATHWAY	0.679629	1
PID_GMCSF_PATHWAY	0.854727	1
PID_WNT_NONCANONICAL_PATHWAY	0.484829	1
PID_NFKAPPAB_ATYPICAL_PATHWAY	0.942095	1
PID_IL4_2PATHWAY	0.548187	1
PID_HDAC_CLASSII_PATHWAY	0.954756	1
PID_BETA_CATENIN_DEG_PATHWAY	0.942095	1
PID_HDAC_CLASSIII_PATHWAY	0.560626	1
PID_TCR_PATHWAY	0.841857	1
PID_IL27_PATHWAY	0.847875	1
PID_NFKAPPAB_CANONICAL_PATHWAY	0.989551	1
PID_E2F_PATHWAY	0.980665	1
PID_ER_NONGENOMIC_PATHWAY	0.469262	1
PID_DNA_PK_PATHWAY	0.247329	1
PID_HIF2PATHWAY	0.509528	1
PID_CD40_PATHWAY	0.957422	1
PID_ATR_PATHWAY	0.317163	1
PID_INTEGRIN_CS_PATHWAY	0.190495	1
PID_MET_PATHWAY	0.614743	1
PID_PTP1B_PATHWAY	0.787695	1
PID_INTEGRIN3_PATHWAY	0.206541	1
PID_IL12_2PATHWAY	0.999812	1
PID_S1P_S1P3_PATHWAY	0.484829	1
PID_LPA4_PATHWAY	0.671579	1
PID_AR_PATHWAY	0.538557	1
PID_NFAT_TFPATHWAY	0.987412	1
PID_EPHB_FWD_PATHWAY	0.416855	1
PID_AVB3_OPN_PATHWAY	0.60207	1
PID_S1P_S1P4_PATHWAY	0.472881	1
PID_FRA_PATHWAY	0.941472	1
PID_MYC_ACTIV_PATHWAY	0.777986	1
PID_RHOA_REG_PATHWAY	0.291538	1
PID_PS1_PATHWAY	0.745533	1
PID_ILK_PATHWAY	0.435993	1
PID_P38_ALPHA_BETA_PATHWAY	0.60207	1
PID_TRAIL_PATHWAY	0.776588	1
PID_CDC42_PATHWAY	0.341993	1
PID_RET_PATHWAY	0.499668	1
PID_ATM_PATHWAY	0.391265	1
PID_ARF6_PATHWAY	0.3921	1
PID_LKB1_PATHWAY	0.364663	1
PID_CD8_TCR_PATHWAY	0.84869	1
PID_WNT_CANONICAL_PATHWAY	0.756839	1
PID_TCPTP_PATHWAY	0.987412	1
PID_ANGIOPOIETIN_RECEPTOR_PATHWAY	0.588572	1
PID_FAS_PATHWAY	0.854727	1
PID_CIRCADIAN_PATHWAY	0.951106	1
PID_TXA2PATHWAY	0.521304	1
PID_SHP2_PATHWAY	0.979932	1
PID_HDAC_CLASSI_PATHWAY	0.911701	1
PID_TELOMERASE_PATHWAY	0.253233	1
PID_HNF3B_PATHWAY	0.622611	1
PID_NETRIN_PATHWAY	0.308426	1
PID_IL1_PATHWAY	0.954756	1
PID_NFAT_3PATHWAY	0.495402	1
PID_REG_GR_PATHWAY	0.416553	1
PID_CONE_PATHWAY	0.805849	1
PID_ERB_GENOMIC_PATHWAY	0.609553	1
PID_ARF6_DOWNSTREAM_PATHWAY	0.555108	1
PID_IL2_1PATHWAY	0.800531	1
PID_CXCR4_PATHWAY	0.611825	1
PID_IGF1_PATHWAY	0.308426	1
PID_ERBB1_RECEPTOR_PROXIMAL_PATHWAY	0.952662	1
PID_TNF_PATHWAY	0.980927	1
PID_PLK1_PATHWAY	0.975497	1
PID_TCR_RAS_PATHWAY	0.199325	1
PID_IL5_PATHWAY	0.805849	1
PID_VEGF_VEGFR_PATHWAY	0.375281	1
PID_THROMBIN_PAR4_PATHWAY	0.523837	1
PID_MYC_PATHWAY	0.679629	1
PID_RANBP2_PATHWAY	0.430661	1
PID_PI3KCI_PATHWAY	0.280336	1
PID_AJDISS_2PATHWAY	0.227941	1
PID_IL2_PI3K_PATHWAY	0.476507	1
PID_CERAMIDE_PATHWAY	0.787695	1
PID_AR_TF_PATHWAY	0.836725	1
PID_P75_NTR_PATHWAY	0.711024	1
PID_S1P_META_PATHWAY	0.535792	1
PID_ECADHERIN_NASCENT_AJ_PATHWAY	0.520968	1
PID_INTEGRIN4_PATHWAY	0.656337	1
PID_AMB2_NEUTROPHILS_PATHWAY	0.499668	1
PID_AVB3_INTEGRIN_PATHWAY	0.234812	1
PID_IFNG_PATHWAY	0.520968	1
PID_RXR_VDR_PATHWAY	0.300969	1
PID_ERBB1_DOWNSTREAM_PATHWAY	0.381328	1
PID_SYNDECAN_4_PATHWAY	0.879938	1
PID_ATF2_PATHWAY	0.451589	1
PID_AP1_PATHWAY	0.996451	1
PID_INTEGRIN2_PATHWAY	0.709973	1
PID_UPA_UPAR_PATHWAY	0.218606	1
PID_ERBB2_ERBB3_PATHWAY	0.462807	1
PID_FOXM1_PATHWAY	0.93805	1
PID_EPHA_FWDPATHWAY	0.582506	1
PID_HIF1A_PATHWAY	0.983896	1
PID_BMP_PATHWAY	0.903282	1
PID_IL3_PATHWAY	0.986738	1
PID_IL6_7_PATHWAY	0.904142	1
PID_ECADHERIN_KERATINOCYTE_PATHWAY	0.289751	1
PID_ALK1_PATHWAY	0.392173	1
PID_PDGFRB_PATHWAY	0.473568	1
PID_TRKR_PATHWAY	0.745656	1
PID_TCR_JNK_PATHWAY	0.853995	1
PID_NEPHRIN_NEPH1_PATHWAY	0.582506	1
PID_CMYB_PATHWAY	0.522543	1
PID_IL23_PATHWAY	0.476507	1
PID_HIV_NEF_PATHWAY	0.63592	1
PID_SYNDECAN_1_PATHWAY	0.476507	1
PID_ERA_GENOMIC_PATHWAY	0.806534	1
PID_ALK2_PATHWAY	0.656337	1
PID_RHODOPSIN_PATHWAY	0.805849	1
PID_PDGFRA_PATHWAY	0.535792	1
PID_RETINOIC_ACID_PATHWAY	0.3921	1
PID_P38_GAMMA_DELTA_PATHWAY	0.810464	1
PID_HEDGEHOG_2PATHWAY	0.386692	1
PID_INTEGRIN5_PATHWAY	0.386692	1
PID_ERBB1_INTERNALIZATION_PATHWAY	0.828468	1
PID_HEDGEHOG_GLI_PATHWAY	0.435993	1
PID_CASPASE_PATHWAY	0.321451	1
PID_CXCR3_PATHWAY	0.440634	1
PID_BETA_CATENIN_NUC_PATHWAY	0.910219	1
PID_VEGFR1_PATHWAY	0.731047	1
PID_SMAD2_3PATHWAY	0.983896	1
PID_P38_ALPHA_BETA_DOWNSTREAM_PATHWAY	0.795424	1
PID_KIT_PATHWAY	0.476725	1
PID_ECADHERIN_STABILIZATION_PATHWAY	0.469262	1
PID_EPO_PATHWAY	0.391265	1
PID_IL2_STAT5_PATHWAY	0.999712	1
PID_TCR_CALCIUM_PATHWAY	0.879938	1
PID_VEGFR1_2_PATHWAY	0.560898	1
PID_THROMBIN_PAR1_PATHWAY	0.25257	1
PID_SYNDECAN_2_PATHWAY	0.776588	1
PID_AURORA_A_PATHWAY	0.903282	1
PID_PI3KCI_AKT_PATHWAY	0.445657	1
PID_SYNDECAN_3_PATHWAY	0.74545	1
PID_MYC_REPRESS_PATHWAY	0.923832	1
PID_HIF1_TFPATHWAY	0.859905	1
PID_TAP63_PATHWAY	0.661419	1
PID_BARD1_PATHWAY	0.60207	1
PID_P53_REGULATION_PATHWAY	0.404699	1
PID_TOLL_ENDOGENOUS_PATHWAY	0.535792	1
PID_NCADHERIN_PATHWAY	0.190758	1
PID_ANTHRAX_PATHWAY	0.853995	1
PID_S1P_S1P2_PATHWAY	0.763378	1
PID_RAS_PATHWAY	0.308426	1
PID_MAPK_TRK_PATHWAY	0.70493	1
PID_PI3K_PLC_TRK_PATHWAY	0.531914	1
PID_CD8_TCR_DOWNSTREAM_PATHWAY	0.548187	1
PID_EPHA2_FWD_PATHWAY	0.756839	1
PID_LYMPH_ANGIOGENESIS_PATHWAY	0.560626	1
PID_FGF_PATHWAY	0.88376	1
PID_RAC1_PATHWAY	0.30183	1
PID_RB_1PATHWAY	0.989377	1
PID_FAK_PATHWAY	0.800531	1
PID_HNF3A_PATHWAY	0.255678	1
PID_TGFBR_PATHWAY	0.548187	1
PID_HES_HEY_PATHWAY	0.650776	1
PID_IL12_STAT4_PATHWAY	0.420043	1
REACTOME_GLYCOGEN_BREAKDOWN_GLYCOGENOLYSIS	0.386692	1
REACTOME_TRANSLATION	0.563901	1
REACTOME_RNA_POL_III_TRANSCRIPTION_INITIATION_FROM_TYPE_2_PROMOTER	0.847875	1
REACTOME_INHIBITION_OF_THE_PROTEOLYTIC_ACTIVITY_OF_APC_C_REQUIRED_FOR_THE_ONSET_OF_ANAPHASE_BY_MITOTIC_SPINDLE_CHECKPOINT_COMPONENTS	0.885476	1
REACTOME_PYRUVATE_METABOLISM_AND_CITRIC_ACID_TCA_CYCLE	0.291538	1
REACTOME_EXTRINSIC_PATHWAY_FOR_APOPTOSIS	0.386692	1
REACTOME_PTM_GAMMA_CARBOXYLATION_HYPUSINE_FORMATION_AND_ARYLSULFATASE_ACTIVATION	0.50705	1
REACTOME_APOPTOTIC_CLEAVAGE_OF_CELLULAR_PROTEINS	0.3921	1
REACTOME_RNA_POL_I_TRANSCRIPTION_TERMINATION	0.603164	1
REACTOME_FORMATION_OF_THE_TERNARY_COMPLEX_AND_SUBSEQUENTLY_THE_43S_COMPLEX	0.341515	1
REACTOME_ACTIVATION_OF_THE_PRE_REPLICATIVE_COMPLEX	0.54483	1
REACTOME_PROCESSING_OF_INTRONLESS_PRE_MRNAS	0.805849	1
REACTOME_GAP_JUNCTION_DEGRADATION	0.918163	1
REACTOME_BASE_EXCISION_REPAIR	0.756839	1
REACTOME_BILE_ACID_AND_BILE_SALT_METABOLISM	0.386692	1
REACTOME_SYNTHESIS_OF_BILE_ACIDS_AND_BILE_SALTS_VIA_7ALPHA_HYDROXYCHOLESTEROL	0.239411	1
REACTOME_RECYCLING_OF_BILE_ACIDS_AND_SALTS	0.858593	1
REACTOME_SIGNALING_BY_RHO_GTPASES	0.322598	1
REACTOME_METABOLISM_OF_NON_CODING_RNA	0.885517	1
REACTOME_SYNTHESIS_OF_BILE_ACIDS_AND_BILE_SALTS_VIA_24_HYDROXYCHOLESTEROL	0.428188	1
REACTOME_SYNTHESIS_OF_BILE_ACIDS_AND_BILE_SALTS	0.333984	1
REACTOME_SIGNALLING_BY_NGF	0.234128	1
REACTOME_COPI_MEDIATED_TRANSPORT	0.333984	1
REACTOME_NEF_MEDIATED_DOWNREGULATION_OF_MHC_CLASS_I_COMPLEX_CELL_SURFACE_EXPRESSION	0.375281	1
REACTOME_SIGNALING_BY_SCF_KIT	0.396346	1
REACTOME_DEVELOPMENTAL_BIOLOGY	0.433156	1
REACTOME_SIGNALING_BY_NODAL	0.805849	1
REACTOME_DAG_AND_IP3_SIGNALING	0.639964	1
REACTOME_SPRY_REGULATION_OF_FGF_SIGNALING	0.199325	1
REACTOME_TCA_CYCLE_AND_RESPIRATORY_ELECTRON_TRANSPORT	0.518197	1
REACTOME_BMAL1_CLOCK_NPAS2_ACTIVATES_CIRCADIAN_EXPRESSION	0.789326	1
REACTOME_GROWTH_HORMONE_RECEPTOR_SIGNALING	0.985083	1
REACTOME_TRIF_MEDIATED_TLR3_SIGNALING	0.560898	1
REACTOME_CELL_CELL_COMMUNICATION	0.719578	1
REACTOME_ABCA_TRANSPORTERS_IN_LIPID_HOMEOSTASIS	0.671579	1
REACTOME_ENDOSOMAL_VACUOLAR_PATHWAY	0.87913	1
REACTOME_TETRAHYDROBIOPTERIN_BH4_SYNTHESIS_RECYCLING_SALVAGE_AND_REGULATION	0.74545	1
REACTOME_MEIOSIS	0.790492	1
REACTOME_G0_AND_EARLY_G1	0.847875	1
REACTOME_REGULATION_OF_KIT_SIGNALING	0.891568	1
REACTOME_MEMBRANE_TRAFFICKING	0.585276	1
REACTOME_NEF_MEDIATES_DOWN_MODULATION_OF_CELL_SURFACE_RECEPTORS_BY_RECRUITING_THEM_TO_CLATHRIN_ADAPTERS	0.806606	1
REACTOME_IMMUNOREGULATORY_INTERACTIONS_BETWEEN_A_LYMPHOID_AND_A_NON_LYMPHOID_CELL	0.427586	1
REACTOME_VITAMIN_B5_PANTOTHENATE_METABOLISM	0.217972	1
REACTOME_BOTULINUM_NEUROTOXICITY	0.50705	1
REACTOME_TRANS_GOLGI_NETWORK_VESICLE_BUDDING	0.711024	1
REACTOME_PROTEOLYTIC_CLEAVAGE_OF_SNARE_COMPLEX_PROTEINS	0.555108	1
REACTOME_RESOLUTION_OF_AP_SITES_VIA_THE_MULTIPLE_NUCLEOTIDE_PATCH_REPLACEMENT_PATHWAY	0.920365	1
REACTOME_GAMMA_CARBOXYLATION_TRANSPORT_AND_AMINO_TERMINAL_CLEAVAGE_OF_PROTEINS	0.550941	1
REACTOME_IL_7_SIGNALING	0.992491	1
REACTOME_CELL_CYCLE	0.95068	1
REACTOME_O_LINKED_GLYCOSYLATION_OF_MUCINS	0.313562	1
REACTOME_DOWNREGULATION_OF_ERBB2_ERBB3_SIGNALING	0.217972	1
REACTOME_ANTIVIRAL_MECHANISM_BY_IFN_STIMULATED_GENES	0.658985	1
REACTOME_PROLACTIN_RECEPTOR_SIGNALING	0.995397	1
REACTOME_SIGNALING_BY_ERBB2	0.370972	1
REACTOME_SPHINGOLIPID_DE_NOVO_BIOSYNTHESIS	0.457319	1
REACTOME_TERMINATION_OF_O_GLYCAN_BIOSYNTHESIS	0.523837	1
REACTOME_DEFENSINS	0.745577	1
REACTOME_SIGNALING_BY_CONSTITUTIVELY_ACTIVE_EGFR	0.805179	1
REACTOME_SIGNALING_BY_EGFR_IN_CANCER	0.497994	1
REACTOME_MEMBRANE_BINDING_AND_TARGETTING_OF_GAG_PROTEINS	0.239411	1
REACTOME_BETA_DEFENSINS	0.501771	1
REACTOME_SRP_DEPENDENT_COTRANSLATIONAL_PROTEIN_TARGETING_TO_MEMBRANE	0.278518	1
REACTOME_SHC1_EVENTS_IN_ERBB4_SIGNALING	0.226012	1
REACTOME_NUCLEAR_SIGNALING_BY_ERBB4	0.60207	1
REACTOME_PPARA_ACTIVATES_GENE_EXPRESSION	0.196767	1
REACTOME_ASSOCIATION_OF_LICENSING_FACTORS_WITH_THE_PRE_REPLICATIVE_COMPLEX	0.386692	1
REACTOME_RIP_MEDIATED_NFKB_ACTIVATION_VIA_DAI	0.805179	1
REACTOME_PRE_NOTCH_TRANSCRIPTION_AND_TRANSLATION	0.731047	1
REACTOME_DEGRADATION_OF_THE_EXTRACELLULAR_MATRIX	0.247329	1
REACTOME_MITOCHONDRIAL_PROTEIN_IMPORT	0.885517	1
REACTOME_SIGNALING_BY_HIPPO	0.472881	1
REACTOME_ACTIVATED_NOTCH1_TRANSMITS_SIGNAL_TO_THE_NUCLEUS	0.243473	1
REACTOME_ACTIVATION_OF_NF_KAPPAB_IN_B_CELLS	0.423729	1
REACTOME_RORA_ACTIVATES_CIRCADIAN_EXPRESSION	0.327521	1
REACTOME_ANTIGEN_ACTIVATES_B_CELL_RECEPTOR_LEADING_TO_GENERATION_OF_SECOND_MESSENGERS	0.206541	1
REACTOME_REGULATION_OF_COMPLEMENT_CASCADE	0.333984	1
REACTOME_YAP1_AND_WWTR1_TAZ_STIMULATED_GENE_EXPRESSION	0.580991	1
REACTOME_SIGNALING_BY_NOTCH2	0.217972	1
REACTOME_PRE_NOTCH_EXPRESSION_AND_PROCESSING	0.921374	1
REACTOME_EXTRACELLULAR_MATRIX_ORGANIZATION	0.404699	1
REACTOME_NOTCH1_INTRACELLULAR_DOMAIN_REGULATES_TRANSCRIPTION	0.970018	1
REACTOME_CIRCADIAN_REPRESSION_OF_EXPRESSION_BY_REV_ERBA	0.426314	1
REACTOME_PRE_NOTCH_PROCESSING_IN_GOLGI	0.976519	1
REACTOME_SIGNALING_BY_NOTCH1	0.837387	1
REACTOME_SIGNALING_BY_NOTCH3	0.217972	1
REACTOME_TRIGLYCERIDE_BIOSYNTHESIS	0.245459	1
REACTOME_ARMS_MEDIATED_ACTIVATION	0.247329	1
REACTOME_PROLONGED_ERK_ACTIVATION_EVENTS	0.226012	1
REACTOME_SIGNALLING_TO_RAS	0.582506	1
REACTOME_SIGNALING_BY_BMP	0.64901	1
REACTOME_NGF_SIGNALLING_VIA_TRKA_FROM_THE_PLASMA_MEMBRANE	0.44475	1
REACTOME_SIGNALLING_TO_ERKS	0.445657	1
REACTOME_P38MAPK_EVENTS	0.386692	1
REACTOME_ACYL_CHAIN_REMODELLING_OF_PI	0.823432	1
REACTOME_DOWNREGULATION_OF_TGF_BETA_RECEPTOR_SIGNALING	0.952283	1
REACTOME_COLLAGEN_FORMATION	0.619209	1
REACTOME_SMAD2_SMAD3_SMAD4_HETEROTRIMER_REGULATES_TRANSCRIPTION	0.960781	1
REACTOME_SIGNALING_BY_FGFR_IN_DISEASE	0.32126	1
REACTOME_HS_GAG_DEGRADATION	0.555108	1
REACTOME_SYNTHESIS_OF_PIPS_AT_THE_EARLY_ENDOSOME_MEMBRANE	0.862546	1
REACTOME_SIGNALLING_TO_P38_VIA_RIT_AND_RIN	0.609553	1
REACTOME_REGULATION_OF_HYPOXIA_INDUCIBLE_FACTOR_HIF_BY_OXYGEN	0.603164	1
REACTOME_ACYL_CHAIN_REMODELLING_OF_PC	0.609553	1
REACTOME_SYNTHESIS_OF_PIPS_AT_THE_GOLGI_MEMBRANE	0.472881	1
REACTOME_TGF_BETA_RECEPTOR_SIGNALING_ACTIVATES_SMADS	0.981546	1
REACTOME_ACTIVATED_POINT_MUTANTS_OF_FGFR2	0.332998	1
REACTOME_CS_DS_DEGRADATION	0.550941	1
REACTOME_SYNTHESIS_OF_PA	0.535792	1
REACTOME_OXYGEN_DEPENDENT_PROLINE_HYDROXYLATION_OF_HYPOXIA_INDUCIBLE_FACTOR_ALPHA	0.891568	1
REACTOME_SYNTHESIS_OF_PIPS_AT_THE_LATE_ENDOSOME_MEMBRANE	0.987751	1
REACTOME_SYNTHESIS_OF_PE	0.671579	1
REACTOME_CHONDROITIN_SULFATE_BIOSYNTHESIS	0.430661	1
REACTOME_HYALURONAN_UPTAKE_AND_DEGRADATION	0.945087	1
REACTOME_SIGNALING_BY_FGFR1_MUTANTS	0.709973	1
REACTOME_SYNTHESIS_OF_PIPS_AT_THE_PLASMA_MEMBRANE	0.484829	1
REACTOME_THE_ACTIVATION_OF_ARYLSULFATASES	0.428188	1
REACTOME_TRANSCRIPTIONAL_ACTIVITY_OF_SMAD2_SMAD3_SMAD4_HETEROTRIMER	0.922152	1
REACTOME_HYALURONAN_METABOLISM	0.805849	1
REACTOME_DOWNREGULATION_OF_SMAD2_3_SMAD4_TRANSCRIPTIONAL_ACTIVITY	0.580991	1
REACTOME_KERATAN_SULFATE_BIOSYNTHESIS	0.63075	1
REACTOME_REVERSIBLE_HYDRATION_OF_CARBON_DIOXIDE	0.375281	1
REACTOME_SIGNALING_BY_FGFR1_FUSION_MUTANTS	0.849743	1
REACTOME_SIGNALING_BY_ACTIVATED_POINT_MUTANTS_OF_FGFR1	0.332998	1
REACTOME_PI_METABOLISM	0.588572	1
REACTOME_ABACAVIR_TRANSPORT_AND_METABOLISM	0.264516	1
REACTOME_CHONDROITIN_SULFATE_DERMATAN_SULFATE_METABOLISM	0.33752	1
REACTOME_LATENT_INFECTION_OF_HOMO_SAPIENS_WITH_MYCOBACTERIUM_TUBERCULOSIS	0.224022	1
REACTOME_HS_GAG_BIOSYNTHESIS	0.317592	1
REACTOME_SIGNALING_BY_FGFR3_MUTANTS	0.623924	1
REACTOME_KERATAN_SULFATE_KERATIN_METABOLISM	0.535792	1
REACTOME_APOPTOSIS_INDUCED_DNA_FRAGMENTATION	0.671579	1
REACTOME_KERATAN_SULFATE_DEGRADATION	0.501771	1
REACTOME_GLYCOSAMINOGLYCAN_METABOLISM	0.214562	1
REACTOME_ACYL_CHAIN_REMODELLING_OF_PG	0.264516	1
REACTOME_ACYL_CHAIN_REMODELLING_OF_PE	0.74545	1
REACTOME_ACYL_CHAIN_REMODELLING_OF_PS	0.823432	1
REACTOME_SIGNALING_BY_FGFR_MUTANTS	0.54483	1
REACTOME_MHC_CLASS_II_ANTIGEN_PRESENTATION	0.998989	1
REACTOME_A_TETRASACCHARIDE_LINKER_SEQUENCE_IS_REQUIRED_FOR_GAG_SYNTHESIS	0.75067	1
REACTOME_PLATELET_ADHESION_TO_EXPOSED_COLLAGEN	0.945087	1
REACTOME_VEGF_LIGAND_RECEPTOR_INTERACTIONS	0.375281	1
REACTOME_ENOS_ACTIVATION_AND_REGULATION	0.756839	1
REACTOME_MICRORNA_MIRNA_BIOGENESIS	0.763378	1
REACTOME_NUCLEAR_EVENTS_KINASE_AND_TRANSCRIPTION_FACTOR_ACTIVATION	0.190495	1
REACTOME_RETROGRADE_NEUROTROPHIN_SIGNALLING	0.995397	1
REACTOME_NEGATIVE_REGULATION_OF_THE_PI3K_AKT_NETWORK	0.264516	1
REACTOME_PI3K_AKT_ACTIVATION	0.445657	1
REACTOME_REGULATORY_RNA_PATHWAYS	0.770009	1
REACTOME_EGFR_DOWNREGULATION	0.763378	1
REACTOME_PROCESSING_OF_CAPPED_INTRON_CONTAINING_PRE_MRNA	0.911241	1
REACTOME_PECAM1_INTERACTIONS	0.656337	1
REACTOME_TCR_SIGNALING	0.993352	1
REACTOME_REGULATION_OF_PYRUVATE_DEHYDROGENASE_PDH_COMPLEX	0.583973	1
REACTOME_DOWNSTREAM_TCR_SIGNALING	0.998866	1
REACTOME_BASIGIN_INTERACTIONS	0.190495	1
REACTOME_AKT_PHOSPHORYLATES_TARGETS_IN_THE_CYTOSOL	0.74545	1
REACTOME_GAB1_SIGNALOSOME	0.202536	1
REACTOME_SHC1_EVENTS_IN_EGFR_SIGNALING	0.472881	1
REACTOME_ACTIVATION_OF_THE_MRNA_UPON_BINDING_OF_THE_CAP_BINDING_COMPLEX_AND_EIFS_AND_SUBSEQUENT_BINDING_TO_43S	0.364065	1
REACTOME_PHOSPHORYLATION_OF_CD3_AND_TCR_ZETA_CHAINS	0.993196	1
REACTOME_GLUTAMATE_NEUROTRANSMITTER_RELEASE_CYCLE	0.810464	1
REACTOME_TRANSLOCATION_OF_ZAP_70_TO_IMMUNOLOGICAL_SYNAPSE	0.998271	1
REACTOME_ERK_MAPK_TARGETS	0.289751	1
REACTOME_TIE2_SIGNALING	0.63075	1
REACTOME_GENERATION_OF_SECOND_MESSENGER_MOLECULES	0.960781	1
REACTOME_GENERIC_TRANSCRIPTION_PATHWAY	0.239317	1
REACTOME_TRANSPORT_OF_MATURE_TRANSCRIPT_TO_CYTOPLASM	0.907448	1
REACTOME_RNA_POL_I_TRANSCRIPTION	0.936735	1
REACTOME_FATTY_ACYL_COA_BIOSYNTHESIS	0.63075	1
REACTOME_E2F_ENABLED_INHIBITION_OF_PRE_REPLICATION_COMPLEX_FORMATION	0.583973	1
REACTOME_P75NTR_RECRUITS_SIGNALLING_COMPLEXES	0.918163	1
REACTOME_REGULATED_PROTEOLYSIS_OF_P75NTR	0.583973	1
REACTOME_TRANSMISSION_ACROSS_CHEMICAL_SYNAPSES	0.625444	1
REACTOME_P75NTR_SIGNALS_VIA_NFKB	0.96343	1
REACTOME_CASPASE_MEDIATED_CLEAVAGE_OF_CYTOSKELETAL_PROTEINS	0.300215	1
REACTOME_XENOBIOTICS	0.858593	1
REACTOME_BASE_FREE_SUGAR_PHOSPHATE_REMOVAL_VIA_THE_SINGLE_NUCLEOTIDE_REPLACEMENT_PATHWAY	0.918163	1
REACTOME_NRAGE_SIGNALS_DEATH_THROUGH_JNK	0.202536	1
REACTOME_SLBP_DEPENDENT_PROCESSING_OF_REPLICATION_DEPENDENT_HISTONE_PRE_MRNAS	0.96343	1
REACTOME_NRIF_SIGNALS_CELL_DEATH_FROM_THE_NUCLEUS	0.386692	1
REACTOME_RNA_POL_II_TRANSCRIPTION	0.819794	1
REACTOME_NEURONAL_SYSTEM	0.457187	1
REACTOME_NFKB_IS_ACTIVATED_AND_SIGNALS_SURVIVAL	0.980019	1
REACTOME_REGULATION_OF_BETA_CELL_DEVELOPMENT	0.945087	1
REACTOME_PHASE1_FUNCTIONALIZATION_OF_COMPOUNDS	0.33752	1
REACTOME_RNA_POL_III_TRANSCRIPTION	0.391265	1
REACTOME_NEUROTRANSMITTER_RELEASE_CYCLE	0.756839	1
REACTOME_P75_NTR_RECEPTOR_MEDIATED_SIGNALLING	0.182975	1
REACTOME_AMINO_ACID_TRANSPORT_ACROSS_THE_PLASMA_MEMBRANE	0.603164	1
REACTOME_REGULATION_OF_GENE_EXPRESSION_IN_BETA_CELLS	0.980019	1
REACTOME_GLYCOLYSIS	0.847875	1
REACTOME_PROCESSIVE_SYNTHESIS_ON_THE_LAGGING_STRAND	0.472881	1
REACTOME_PEPTIDE_CHAIN_ELONGATION	0.217501	1
REACTOME_MRNA_CAPPING	0.255678	1
REACTOME_METABOLISM_OF_POLYAMINES	0.609553	1
REACTOME_NOTCH_HLH_TRANSCRIPTION_PATHWAY	0.430661	1
REACTOME_INTEGRATION_OF_ENERGY_METABOLISM	0.307263	1
REACTOME_CELL_CYCLE_MITOTIC	0.828163	1
REACTOME_GLUCONEOGENESIS	0.731047	1
REACTOME_DOPAMINE_NEUROTRANSMITTER_RELEASE_CYCLE	0.87913	1
REACTOME_OPIOID_SIGNALLING	0.420059	1
REACTOME_RECRUITMENT_OF_MITOTIC_CENTROSOME_PROTEINS_AND_COMPLEXES	0.659738	1
REACTOME_MITOCHONDRIAL_TRNA_AMINOACYLATION	0.207214	1
REACTOME_CYTOSOLIC_TRNA_AMINOACYLATION	0.457319	1
REACTOME_CA_DEPENDENT_EVENTS	0.906148	1
REACTOME_ACETYLCHOLINE_NEUROTRANSMITTER_RELEASE_CYCLE	0.913296	1
REACTOME_ADENYLATE_CYCLASE_ACTIVATING_PATHWAY	0.550941	1
REACTOME_ADENYLATE_CYCLASE_INHIBITORY_PATHWAY	0.583973	1
REACTOME_DARPP_32_EVENTS	0.560626	1
REACTOME_CHEMOKINE_RECEPTORS_BIND_CHEMOKINES	0.602952	1
REACTOME_LOSS_OF_NLP_FROM_MITOTIC_CENTROSOMES	0.591986	1
REACTOME_NEUROTRANSMITTER_RECEPTOR_BINDING_AND_DOWNSTREAM_TRANSMISSION_IN_THE_POSTSYNAPTIC_CELL	0.593018	1
REACTOME_CELL_CYCLE_CHECKPOINTS	0.347873	1
REACTOME_DIABETES_PATHWAYS	0.715241	1
REACTOME_GLYCOPROTEIN_HORMONES	0.769387	1
REACTOME_NOREPINEPHRINE_NEUROTRANSMITTER_RELEASE_CYCLE	0.745577	1
REACTOME_PLC_BETA_MEDIATED_EVENTS	0.683145	1
REACTOME_REGULATION_OF_INSULIN_LIKE_GROWTH_FACTOR_IGF_ACTIVITY_BY_INSULIN_LIKE_GROWTH_FACTOR_BINDING_PROTEINS_IGFBPS	0.264516	1
REACTOME_GRB2_SOS_PROVIDES_LINKAGE_TO_MAPK_SIGNALING_FOR_INTERGRINS_	0.217972	1
REACTOME_PEPTIDE_HORMONE_BIOSYNTHESIS	0.501771	1
REACTOME_G_PROTEIN_ACTIVATION	0.709973	1
REACTOME_ABC_FAMILY_PROTEINS_MEDIATED_TRANSPORT	0.357281	1
REACTOME_PKA_MEDIATED_PHOSPHORYLATION_OF_CREB	0.853995	1
REACTOME_RECRUITMENT_OF_NUMA_TO_MITOTIC_CENTROSOMES	0.810464	1
REACTOME_AMINE_DERIVED_HORMONES	0.94684	1
REACTOME_NUCLEAR_RECEPTOR_TRANSCRIPTION_PATHWAY	0.531914	1
REACTOME_INSULIN_SYNTHESIS_AND_PROCESSING	0.555108	1
REACTOME_CYCLIN_E_ASSOCIATED_EVENTS_DURING_G1_S_TRANSITION_	0.505578	1
REACTOME_HOMOLOGOUS_RECOMBINATION_REPAIR_OF_REPLICATION_INDEPENDENT_DOUBLE_STRAND_BREAKS	0.63075	1
REACTOME_G1_PHASE	0.952662	1
REACTOME_TRANSCRIPTION_COUPLED_NER_TC_NER	0.634275	1
REACTOME_RNA_POL_II_TRANSCRIPTION_PRE_INITIATION_AND_PROMOTER_OPENING	0.389979	1
REACTOME_GLUCAGON_SIGNALING_IN_METABOLIC_REGULATION	0.812541	1
REACTOME_MRNA_PROCESSING	0.818539	1
REACTOME_SIGNALING_BY_PDGF	0.306071	1
REACTOME_PREFOLDIN_MEDIATED_TRANSFER_OF_SUBSTRATE_TO_CCT_TRIC	0.665137	1
REACTOME_HORMONE_LIGAND_BINDING_RECEPTORS	1	1
REACTOME_GPVI_MEDIATED_ACTIVATION_CASCADE	0.655648	1
REACTOME_PROTEIN_FOLDING	0.364663	1
REACTOME_FORMATION_OF_TUBULIN_FOLDING_INTERMEDIATES_BY_CCT_TRIC	0.317592	1
REACTOME_PEROXISOMAL_LIPID_METABOLISM	0.64901	1
REACTOME_POST_CHAPERONIN_TUBULIN_FOLDING_PATHWAY	0.472881	1
REACTOME_STRIATED_MUSCLE_CONTRACTION	0.698223	1
REACTOME_AMINE_LIGAND_BINDING_RECEPTORS	0.430661	1
REACTOME_METABOLISM_OF_PROTEINS	0.397963	1
REACTOME_DOWNSTREAM_SIGNAL_TRANSDUCTION	0.355494	1
REACTOME_MUSCLE_CONTRACTION	0.416855	1
REACTOME_SEROTONIN_RECEPTORS	0.332998	1
REACTOME_CDC6_ASSOCIATION_WITH_THE_ORC_ORIGIN_COMPLEX	0.430661	1
REACTOME_MRNA_SPLICING	0.804534	1
REACTOME_MRNA_SPLICING_MINOR_PATHWAY	0.49112	1
REACTOME_3_UTR_MEDIATED_TRANSLATIONAL_REGULATION	0.352491	1
REACTOME_PROCESSING_OF_CAPPED_INTRONLESS_PRE_MRNA	0.909121	1
REACTOME_PURINE_RIBONUCLEOSIDE_MONOPHOSPHATE_BIOSYNTHESIS	0.862546	1
REACTOME_G1_S_TRANSITION	0.335442	1
REACTOME_CITRIC_ACID_CYCLE_TCA_CYCLE	0.390856	1
REACTOME_TRANSCRIPTION	0.828339	1
REACTOME_POL_SWITCHING	0.74545	1
REACTOME_NUCLEOTIDE_EXCISION_REPAIR	0.619824	1
REACTOME_REGULATION_OF_THE_FANCONI_ANEMIA_PATHWAY	0.264516	1
REACTOME_AXON_GUIDANCE	0.313863	1
REACTOME_ACTIVATION_OF_CHAPERONE_GENES_BY_XBP1S	0.588572	1
REACTOME_REGULATION_OF_INSULIN_SECRETION_BY_GLUCAGON_LIKE_PEPTIDE1	0.70493	1
REACTOME_PERK_REGULATED_GENE_EXPRESSION	0.927291	1
REACTOME_G_ALPHA_Q_SIGNALLING_EVENTS	0.26457	1
REACTOME_P2Y_RECEPTORS	0.742517	1
REACTOME_TRAFFICKING_OF_AMPA_RECEPTORS	0.756839	1
REACTOME_NCAM1_INTERACTIONS	0.521247	1
REACTOME_REGULATION_OF_INSULIN_SECRETION	0.859905	1
REACTOME_NCAM_SIGNALING_FOR_NEURITE_OUT_GROWTH	0.364065	1
REACTOME_INHIBITION_OF_INSULIN_SECRETION_BY_ADRENALINE_NORADRENALINE	0.881876	1
REACTOME_NUCLEOTIDE_LIKE_PURINERGIC_RECEPTORS	0.386692	1
REACTOME_ACTIVATION_OF_CHAPERONES_BY_ATF6_ALPHA	0.583973	1
REACTOME_TRANSPORT_OF_MATURE_MRNA_DERIVED_FROM_AN_INTRONLESS_TRANSCRIPT	0.789326	1
REACTOME_EICOSANOID_LIGAND_BINDING_RECEPTORS	0.609553	1
REACTOME_ACTIVATION_OF_GENES_BY_ATF4	0.847875	1
REACTOME_UNFOLDED_PROTEIN_RESPONSE	0.71304	1
REACTOME_CLASS_B_2_SECRETIN_FAMILY_RECEPTORS	0.210895	1
REACTOME_GLUCAGON_TYPE_LIGAND_RECEPTORS	0.580991	1
REACTOME_REGULATION_OF_INSULIN_SECRETION_BY_ACETYLCHOLINE	0.375281	1
REACTOME_G_ALPHA1213_SIGNALLING_EVENTS	0.529841	1
REACTOME_FANCONI_ANEMIA_PATHWAY	0.535792	1
REACTOME_TRAFFICKING_OF_GLUR2_CONTAINING_AMPA_RECEPTORS	0.430661	1
REACTOME_ACTIVATION_OF_CHAPERONE_GENES_BY_ATF6_ALPHA	0.742517	1
REACTOME_PROSTANOID_LIGAND_RECEPTORS	0.375281	1
REACTOME_FORMATION_OF_RNA_POL_II_ELONGATION_COMPLEX_	0.706722	1
REACTOME_MRNA_3_END_PROCESSING	0.923204	1
REACTOME_POST_TRANSLATIONAL_MODIFICATION_SYNTHESIS_OF_GPI_ANCHORED_PROTEINS	0.770009	1
REACTOME_CYCLIN_A_B1_ASSOCIATED_EVENTS_DURING_G2_M_TRANSITION	0.96599	1
REACTOME_ELONGATION_ARREST_AND_RECOVERY	0.509528	1
REACTOME_SLC_MEDIATED_TRANSMEMBRANE_TRANSPORT	0.196613	1
REACTOME_ADP_SIGNALLING_THROUGH_P2RY1	0.848019	1
REACTOME_G_BETA_GAMMA_SIGNALLING_THROUGH_PLC_BETA	0.63075	1
REACTOME_CD28_CO_STIMULATION	0.420043	1
REACTOME_SYNTHESIS_SECRETION_AND_DEACYLATION_OF_GHRELIN	0.862546	1
REACTOME_ADHERENS_JUNCTIONS_INTERACTIONS	0.75067	1
REACTOME_CRMPS_IN_SEMA3A_SIGNALING	0.300215	1
REACTOME_OTHER_SEMAPHORIN_INTERACTIONS	0.901578	1
REACTOME_ACTIVATION_OF_RAC	0.671579	1
REACTOME_G_ALPHA_I_SIGNALLING_EVENTS	0.392663	1
REACTOME_SEMA3A_PAK_DEPENDENT_AXON_REPULSION	0.609553	1
REACTOME_CD28_DEPENDENT_VAV1_PATHWAY	0.430661	1
REACTOME_SEMA4D_IN_SEMAPHORIN_SIGNALING	0.731047	1
REACTOME_SEMAPHORIN_INTERACTIONS	0.621099	1
REACTOME_SEMA4D_INDUCED_CELL_MIGRATION_AND_GROWTH_CONE_COLLAPSE	0.560626	1
REACTOME_SEMA3A_PLEXIN_REPULSION_SIGNALING_BY_INHIBITING_INTEGRIN_ADHESION	0.523837	1
REACTOME_LYSOSOME_VESICLE_BIOGENESIS	0.357281	1
REACTOME_G_BETA_GAMMA_SIGNALLING_THROUGH_PI3KGAMMA	0.763378	1
REACTOME_PD1_SIGNALING	0.942095	1
REACTOME_CELL_CELL_JUNCTION_ORGANIZATION	0.70493	1
REACTOME_G_ALPHA_Z_SIGNALLING_EVENTS	0.585312	1
REACTOME_FACILITATIVE_NA_INDEPENDENT_GLUCOSE_TRANSPORTERS	0.239411	1
REACTOME_COSTIMULATION_BY_THE_CD28_FAMILY	0.401844	1
REACTOME_SIGNALING_BY_ROBO_RECEPTOR	0.361427	1
REACTOME_CD28_DEPENDENT_PI3K_AKT_SIGNALING	0.603164	1
REACTOME_TIGHT_JUNCTION_INTERACTIONS	0.63075	1
REACTOME_G_PROTEIN_BETA_GAMMA_SIGNALLING	0.622611	1
REACTOME_TRANSPORT_OF_INORGANIC_CATIONS_ANIONS_AND_AMINO_ACIDS_OLIGOPEPTIDES	0.595428	1
REACTOME_GOLGI_ASSOCIATED_VESICLE_BIOGENESIS	0.905087	1
REACTOME_CTLA4_INHIBITORY_SIGNALING	0.265236	1
REACTOME_FORMATION_OF_TRANSCRIPTION_COUPLED_NER_TC_NER_REPAIR_COMPLEX	0.54483	1
REACTOME_AMINO_ACID_AND_OLIGOPEPTIDE_SLC_TRANSPORTERS	0.451164	1
REACTOME_BRANCHED_CHAIN_AMINO_ACID_CATABOLISM	0.247329	1
REACTOME_REPAIR_SYNTHESIS_FOR_GAP_FILLING_BY_DNA_POL_IN_TC_NER	0.685482	1
REACTOME_RECEPTOR_LIGAND_BINDING_INITIATES_THE_SECOND_PROTEOLYTIC_CLEAVAGE_OF_NOTCH_RECEPTOR	0.583973	1
REACTOME_NA_CL_DEPENDENT_NEUROTRANSMITTER_TRANSPORTERS	0.745577	1
REACTOME_FORMATION_OF_FIBRIN_CLOT_CLOTTING_CASCADE	0.535792	1
REACTOME_DEADENYLATION_OF_MRNA	0.913644	1
REACTOME_MRNA_DECAY_BY_5_TO_3_EXORIBONUCLEASE	0.951106	1
REACTOME_SIGNAL_AMPLIFICATION	0.84876	1
REACTOME_ZINC_TRANSPORTERS	0.671579	1
REACTOME_DOUBLE_STRAND_BREAK_REPAIR	0.49471	1
REACTOME_RAS_ACTIVATION_UOPN_CA2_INFUX_THROUGH_NMDA_RECEPTOR	0.862546	1
REACTOME_METAL_ION_SLC_TRANSPORTERS	0.50705	1
REACTOME_SMOOTH_MUSCLE_CONTRACTION	0.243473	1
REACTOME_ACTIVATION_OF_NMDA_RECEPTOR_UPON_GLUTAMATE_BINDING_AND_POSTSYNAPTIC_EVENTS	0.847875	1
REACTOME_CREB_PHOSPHORYLATION_THROUGH_THE_ACTIVATION_OF_RAS	0.806606	1
REACTOME_POST_NMDA_RECEPTOR_ACTIVATION_EVENTS	0.847875	1
REACTOME_UNBLOCKING_OF_NMDA_RECEPTOR_GLUTAMATE_BINDING_AND_ACTIVATION	0.913296	1
REACTOME_METABOLISM_OF_MRNA	0.191523	1
REACTOME_MRNA_DECAY_BY_3_TO_5_EXORIBONUCLEASE	0.671579	1
REACTOME_BILE_SALT_AND_ORGANIC_ANION_SLC_TRANSPORTERS	0.94684	1
REACTOME_DEADENYLATION_DEPENDENT_MRNA_DECAY	0.959206	1
REACTOME_CREB_PHOSPHORYLATION_THROUGH_THE_ACTIVATION_OF_CAMKII	0.742517	1
REACTOME_THROMBOXANE_SIGNALLING_THROUGH_TP_RECEPTOR	0.756839	1
REACTOME_CELL_EXTRACELLULAR_MATRIX_INTERACTIONS	0.583973	1
REACTOME_ADP_SIGNALLING_THROUGH_P2RY12	0.849743	1
REACTOME_CELL_JUNCTION_ORGANIZATION	0.530419	1
REACTOME_AMINE_COMPOUND_SLC_TRANSPORTERS	0.386692	1
REACTOME_PYRUVATE_METABOLISM	0.34954	1
REACTOME_GLUCOSE_TRANSPORT	0.902888	1
REACTOME_FRS2_MEDIATED_CASCADE	0.207214	1
REACTOME_METABOLISM_OF_RNA	0.309924	1
REACTOME_MITOTIC_G1_G1_S_PHASES	0.514031	1
REACTOME_DOWNSTREAM_SIGNALING_OF_ACTIVATED_FGFR	0.230305	1
REACTOME_REGULATION_OF_MITOTIC_CELL_CYCLE	0.580018	1
REACTOME_TAK1_ACTIVATES_NFKB_BY_PHOSPHORYLATION_AND_ACTIVATION_OF_IKKS_COMPLEX	0.913644	1
REACTOME_MITOTIC_M_M_G1_PHASES	0.332541	1
REACTOME_MYOGENESIS	0.913644	1
REACTOME_MAP_KINASE_ACTIVATION_IN_TLR_CASCADE	0.511447	1
REACTOME_PHOSPHOLIPASE_C_MEDIATED_CASCADE	0.391265	1
REACTOME_ACTIVATION_OF_KAINATE_RECEPTORS_UPON_GLUTAMATE_BINDING	0.770009	1
REACTOME_IONOTROPIC_ACTIVITY_OF_KAINATE_RECEPTORS	0.87913	1
REACTOME_ACTIVATION_OF_THE_AP1_FAMILY_OF_TRANSCRIPTION_FACTORS	0.742517	1
REACTOME_MAPK_TARGETS_NUCLEAR_EVENTS_MEDIATED_BY_MAP_KINASES	0.206541	1
REACTOME_RNA_POL_I_RNA_POL_III_AND_MITOCHONDRIAL_TRANSCRIPTION	0.762285	1
REACTOME_JNK_C_JUN_KINASES_PHOSPHORYLATION_AND_ACTIVATION_MEDIATED_BY_ACTIVATED_HUMAN_TAK1	0.74545	1
REACTOME_THROMBIN_SIGNALLING_THROUGH_PROTEINASE_ACTIVATED_RECEPTORS_PARS	0.423231	1
REACTOME_MITOTIC_G2_G2_M_PHASES	0.790492	1
REACTOME_REGULATION_OF_RHEB_GTPASE_ACTIVITY_BY_AMPK	0.375281	1
REACTOME_ACTIVATED_TAK1_MEDIATES_P38_MAPK_ACTIVATION	0.951106	1
REACTOME_DNA_REPAIR	0.41217	1
REACTOME_EFFECTS_OF_PIP2_HYDROLYSIS	0.580991	1
REACTOME_RNA_POL_II_PRE_TRANSCRIPTION_EVENTS	0.659738	1
REACTOME_POST_TRANSLATIONAL_PROTEIN_MODIFICATION	0.277333	1
REACTOME_CHROMOSOME_MAINTENANCE	0.888693	1
REACTOME_DEPOSITION_OF_NEW_CENPA_CONTAINING_NUCLEOSOMES_AT_THE_CENTROMERE	0.949815	1
REACTOME_L1CAM_INTERACTIONS	0.682741	1
REACTOME_SIGNALING_BY_ILS	0.954155	1
REACTOME_INTERACTION_BETWEEN_L1_AND_ANKYRINS	0.555108	1
REACTOME_SIGNAL_TRANSDUCTION_BY_L1	0.692815	1
REACTOME_TRANSPORT_OF_VITAMINS_NUCLEOSIDES_AND_RELATED_MOLECULES	0.289751	1
REACTOME_RNA_POL_I_PROMOTER_OPENING	0.986589	1
REACTOME_DCC_MEDIATED_ATTRACTIVE_SIGNALING	0.901578	1
REACTOME_RECYCLING_PATHWAY_OF_L1	0.763378	1
REACTOME_SYNTHESIS_OF_SUBSTRATES_IN_N_GLYCAN_BIOSYTHESIS	0.853995	1
REACTOME_RESPIRATORY_ELECTRON_TRANSPORT	0.505578	1
REACTOME_ASPARAGINE_N_LINKED_GLYCOSYLATION	0.274751	1
REACTOME_BIOSYNTHESIS_OF_THE_N_GLYCAN_PRECURSOR_DOLICHOL_LIPID_LINKED_OLIGOSACCHARIDE_LLO_AND_TRANSFER_TO_A_NASCENT_PROTEIN	0.879148	1
REACTOME_IL1_SIGNALING	0.952662	1
REACTOME_GLOBAL_GENOMIC_NER_GG_NER	0.669967	1
REACTOME_CGMP_EFFECTS	0.523837	1
REACTOME_REGULATION_OF_SIGNALING_BY_CBL	0.580991	1
REACTOME_AMINO_ACID_SYNTHESIS_AND_INTERCONVERSION_TRANSAMINATION	0.805179	1
REACTOME_SYNTHESIS_SECRETION_AND_INACTIVATION_OF_GIP	0.967408	1
REACTOME_PASSIVE_TRANSPORT_BY_AQUAPORINS	0.858593	1
REACTOME_NEPHRIN_INTERACTIONS	0.983896	1
REACTOME_IL_3_5_AND_GM_CSF_SIGNALING	0.88082	1
REACTOME_NITRIC_OXIDE_STIMULATES_GUANYLATE_CYCLASE	0.63075	1
REACTOME_PLATELET_HOMEOSTASIS	0.249987	1
REACTOME_PLATELET_SENSITIZATION_BY_LDL	0.271773	1
REACTOME_AQUAPORIN_MEDIATED_TRANSPORT	0.902888	1
REACTOME_IL_RECEPTOR_SHC_SIGNALING	0.994976	1
REACTOME_SIGNAL_REGULATORY_PROTEIN_SIRP_FAMILY_INTERACTIONS	0.300215	1
REACTOME_PROSTACYCLIN_SIGNALLING_THROUGH_PROSTACYCLIN_RECEPTOR	0.75067	1
REACTOME_GABA_SYNTHESIS_RELEASE_REUPTAKE_AND_DEGRADATION	0.810464	1
REACTOME_INCRETIN_SYNTHESIS_SECRETION_AND_INACTIVATION	0.945087	1
REACTOME_TRANSPORT_OF_ORGANIC_ANIONS	0.332998	1
REACTOME_SYNTHESIS_SECRETION_AND_INACTIVATION_OF_GLP1	0.945087	1
REACTOME_REGULATION_OF_WATER_BALANCE_BY_RENAL_AQUAPORINS	0.852371	1
REACTOME_DESTABILIZATION_OF_MRNA_BY_BRF1	0.698223	1
REACTOME_IRAK1_RECRUITS_IKK_COMPLEX	0.823432	1
REACTOME_TRAF6_MEDIATED_IRF7_ACTIVATION	0.317592	1
REACTOME_CIRCADIAN_CLOCK	0.906202	1
REACTOME_TRAF6_MEDIATED_NFKB_ACTIVATION	0.806606	1
REACTOME_FACTORS_INVOLVED_IN_MEGAKARYOCYTE_DEVELOPMENT_AND_PLATELET_PRODUCTION	0.367045	1
REACTOME_REGULATION_OF_IFNG_SIGNALING	0.609553	1
REACTOME_REGULATION_OF_MRNA_STABILITY_BY_PROTEINS_THAT_BIND_AU_RICH_ELEMENTS	0.275949	1
REACTOME_INHIBITION_OF_VOLTAGE_GATED_CA2_CHANNELS_VIA_GBETA_GAMMA_SUBUNITS	0.472881	1
REACTOME_IRAK2_MEDIATED_ACTIVATION_OF_TAK1_COMPLEX_UPON_TLR7_8_OR_9_STIMULATION	0.823432	1
REACTOME_TRAF6_MEDIATED_INDUCTION_OF_NFKB_AND_MAP_KINASES_UPON_TLR7_8_OR_9_ACTIVATION	0.459432	1
REACTOME_TRAF3_DEPENDENT_IRF_ACTIVATION_PATHWAY	0.386692	1
REACTOME_GABA_B_RECEPTOR_ACTIVATION	0.457319	1
REACTOME_NFKB_ACTIVATION_THROUGH_FADD_RIP1_PATHWAY_MEDIATED_BY_CASPASE_8_AND10	0.671579	1
REACTOME_DESTABILIZATION_OF_MRNA_BY_KSRP	0.849743	1
REACTOME_TRANSPORT_TO_THE_GOLGI_AND_SUBSEQUENT_MODIFICATION	0.236249	1
REACTOME_DESTABILIZATION_OF_MRNA_BY_TRISTETRAPROLIN_TTP	0.942095	1
REACTOME_INTERFERON_GAMMA_SIGNALING	0.989377	1
REACTOME_N_GLYCAN_ANTENNAE_ELONGATION	0.217972	1
REACTOME_TRAF6_MEDIATED_IRF7_ACTIVATION_IN_TLR7_8_OR_9_SIGNALING	0.428188	1
REACTOME_ACTIVATION_OF_IRF3_IRF7_MEDIATED_BY_TBK1_IKK_EPSILON	0.199325	1
REACTOME_ION_TRANSPORT_BY_P_TYPE_ATPASES	0.224022	1
REACTOME_ADVANCED_GLYCOSYLATION_ENDPRODUCT_RECEPTOR_SIGNALING	0.523837	1
REACTOME_GABA_RECEPTOR_ACTIVATION	0.361427	1
REACTOME_KINESINS	0.997741	1
REACTOME_N_GLYCAN_ANTENNAE_ELONGATION_IN_THE_MEDIAL_TRANS_GOLGI	0.182897	1
REACTOME_REGULATION_OF_IFNA_SIGNALING	0.671579	1
REACTOME_INTERFERON_SIGNALING	0.728976	1
REACTOME_NEGATIVE_REGULATORS_OF_RIG_I_MDA5_SIGNALING	0.190758	1
REACTOME_NFKB_AND_MAP_KINASES_ACTIVATION_MEDIATED_BY_TLR4_SIGNALING_REPERTOIRE	0.482102	1
REACTOME_DSCAM_INTERACTIONS	0.742517	1
REACTOME_ION_CHANNEL_TRANSPORT	0.206541	1
REACTOME_TRAF6_MEDIATED_INDUCTION_OF_TAK1_COMPLEX	0.300215	1
REACTOME_RIG_I_MDA5_MEDIATED_INDUCTION_OF_IFN_ALPHA_BETA_PATHWAYS	0.216147	1
REACTOME_IKK_COMPLEX_RECRUITMENT_MEDIATED_BY_RIP1	0.483977	1
REACTOME_LIGAND_GATED_ION_CHANNEL_TRANSPORT	0.623924	1
REACTOME_FORMATION_OF_INCISION_COMPLEX_IN_GG_NER	0.426314	1
REACTOME_TRANSCRIPTIONAL_REGULATION_OF_WHITE_ADIPOCYTE_DIFFERENTIATION	0.23835	1
REACTOME_ENDOSOMAL_SORTING_COMPLEX_REQUIRED_FOR_TRANSPORT_ESCRT	0.457319	1
REACTOME_MEIOTIC_RECOMBINATION	0.762373	1
REACTOME_IL_2_SIGNALING	0.952662	1
REACTOME_IL_6_SIGNALING	0.810464	1
REACTOME_SIGNALING_BY_NOTCH	0.976111	1
REACTOME_LAGGING_STRAND_SYNTHESIS	0.390856	1
REACTOME_INTRINSIC_PATHWAY	0.945087	1
REACTOME_ETHANOL_OXIDATION	0.501771	1
REACTOME_SYNTHESIS_OF_VERY_LONG_CHAIN_FATTY_ACYL_COAS	0.74545	1
REACTOME_DNA_REPLICATION	0.383671	1
REACTOME_CLEAVAGE_OF_GROWING_TRANSCRIPT_IN_THE_TERMINATION_REGION_	0.960244	1
REACTOME_METABOLISM_OF_CARBOHYDRATES	0.181334	1
REACTOME_HORMONE_SENSITIVE_LIPASE_HSL_MEDIATED_TRIACYLGLYCEROL_HYDROLYSIS	0.862546	1
REACTOME_SIGNAL_ATTENUATION	0.523837	1
REACTOME_SOS_MEDIATED_SIGNALLING	0.472881	1
REACTOME_RNA_POL_III_TRANSCRIPTION_INITIATION_FROM_TYPE_3_PROMOTER	0.582506	1
REACTOME_APOPTOSIS	0.210453	1
REACTOME_INFLUENZA_LIFE_CYCLE	0.469266	1
REACTOME_NEP_NS2_INTERACTS_WITH_THE_CELLULAR_EXPORT_MACHINERY	0.944142	1
REACTOME_HIV_INFECTION	0.369016	1
REACTOME_TRANSPORT_OF_RIBONUCLEOPROTEINS_INTO_THE_HOST_NUCLEUS	0.879148	1
REACTOME_HIV_LIFE_CYCLE	0.706402	1
REACTOME_ABORTIVE_ELONGATION_OF_HIV1_TRANSCRIPT_IN_THE_ABSENCE_OF_TAT	0.327521	1
REACTOME_EARLY_PHASE_OF_HIV_LIFE_CYCLE	0.805849	1
REACTOME_HOST_INTERACTIONS_OF_HIV_FACTORS	0.448597	1
REACTOME_RNA_POL_III_TRANSCRIPTION_TERMINATION	0.64901	1
REACTOME_RESPIRATORY_ELECTRON_TRANSPORT_ATP_SYNTHESIS_BY_CHEMIOSMOTIC_COUPLING_AND_HEAT_PRODUCTION_BY_UNCOUPLING_PROTEINS_	0.669783	1
REACTOME_FORMATION_OF_THE_HIV1_EARLY_ELONGATION_COMPLEX	0.476507	1
REACTOME_RAF_MAP_KINASE_CASCADE	0.333984	1
REACTOME_VIRAL_MESSENGER_RNA_SYNTHESIS	0.199325	1
REACTOME_LATE_PHASE_OF_HIV_LIFE_CYCLE	0.641737	1
REACTOME_SHC_MEDIATED_SIGNALLING	0.555108	1
REACTOME_INTERACTIONS_OF_VPR_WITH_HOST_CELLULAR_PROTEINS	0.879172	1
REACTOME_FORMATION_OF_ATP_BY_CHEMIOSMOTIC_COUPLING	0.930296	1
REACTOME_APC_C_CDH1_MEDIATED_DEGRADATION_OF_CDC20_AND_OTHER_APC_C_CDH1_TARGETED_PROTEINS_IN_LATE_MITOSIS_EARLY_G1	0.380941	1
REACTOME_ACTIVATION_OF_ATR_IN_RESPONSE_TO_REPLICATION_STRESS	0.499668	1
REACTOME_UNWINDING_OF_DNA	0.862546	1
REACTOME_APC_C_CDC20_MEDIATED_DEGRADATION_OF_MITOTIC_PROTEINS	0.323769	1
REACTOME_GLUCURONIDATION	0.501771	1
REACTOME_AUTODEGRADATION_OF_CDH1_BY_CDH1_APC_C	0.184628	1
REACTOME_MYD88_MAL_CASCADE_INITIATED_ON_PLASMA_MEMBRANE	0.341345	1
REACTOME_REGULATION_OF_GLUCOKINASE_BY_GLUCOKINASE_REGULATORY_PROTEIN	0.927291	1
REACTOME_MITOTIC_PROMETAPHASE	0.659193	1
REACTOME_APC_C_CDC20_MEDIATED_DEGRADATION_OF_CYCLIN_B	0.913644	1
REACTOME_SCF_BETA_TRCP_MEDIATED_DEGRADATION_OF_EMI1	0.190971	1
REACTOME_G1_S_SPECIFIC_TRANSCRIPTION	0.805179	1
REACTOME_THE_ROLE_OF_NEF_IN_HIV1_REPLICATION_AND_DISEASE_PATHOGENESIS	0.423231	1
REACTOME_SIGNALING_BY_TGF_BETA_RECEPTOR_COMPLEX	0.877144	1
REACTOME_CONVERSION_FROM_APC_C_CDC20_TO_APC_C_CDH1_IN_LATE_ANAPHASE	0.805179	1
REACTOME_ACTIVATED_TLR4_SIGNALLING	0.261499	1
REACTOME_IMMUNE_SYSTEM	0.479275	1
REACTOME_BINDING_AND_ENTRY_OF_HIV_VIRION	1	1
REACTOME_PHOSPHORYLATION_OF_THE_APC_C	0.942095	1
REACTOME_INTEGRATION_OF_PROVIRUS	0.656337	1
REACTOME_MTORC1_MEDIATED_SIGNALLING	0.217972	1
REACTOME_TOLL_RECEPTOR_CASCADES	0.265209	1
REACTOME_ACTIVATION_OF_BH3_ONLY_PROTEINS	0.63075	1
REACTOME_GLUCOSE_METABOLISM	0.322631	1
REACTOME_RNA_POL_III_CHAIN_ELONGATION	0.849743	1
REACTOME_VOLTAGE_GATED_POTASSIUM_CHANNELS	0.603164	1
REACTOME_ADAPTIVE_IMMUNE_SYSTEM	0.561888	1
REACTOME_NOD1_2_SIGNALING_PATHWAY	0.927291	1
REACTOME_CYTOKINE_SIGNALING_IN_IMMUNE_SYSTEM	0.964896	1
REACTOME_MEIOTIC_SYNAPSIS	0.979932	1
REACTOME_ANTIGEN_PRESENTATION_FOLDING_ASSEMBLY_AND_PEPTIDE_LOADING_OF_CLASS_I_MHC	0.848019	1
REACTOME_THE_NLRP3_INFLAMMASOME	0.217972	1
REACTOME_CLASS_I_MHC_MEDIATED_ANTIGEN_PROCESSING_PRESENTATION	0.590038	1
REACTOME_ANTIGEN_PROCESSING_UBIQUITINATION_PROTEASOME_DEGRADATION	0.443447	1
REACTOME_TANDEM_PORE_DOMAIN_POTASSIUM_CHANNELS	0.294756	1
REACTOME_POTASSIUM_CHANNELS	0.431661	1
REACTOME_NUCLEOTIDE_BINDING_DOMAIN_LEUCINE_RICH_REPEAT_CONTAINING_RECEPTOR_NLR_SIGNALING_PATHWAYS	0.540661	1
REACTOME_INWARDLY_RECTIFYING_K_CHANNELS	0.63075	1
REACTOME_AMYLOIDS	0.862815	1
REACTOME_PACKAGING_OF_TELOMERE_ENDS	0.996655	1
REACTOME_TELOMERE_MAINTENANCE	0.965524	1
REACTOME_REMOVAL_OF_THE_FLAP_INTERMEDIATE_FROM_THE_C_STRAND	0.333984	1
REACTOME_CREATION_OF_C4_AND_C2_ACTIVATORS	0.294756	1
REACTOME_APC_CDC20_MEDIATED_DEGRADATION_OF_NEK2A	0.881876	1
REACTOME_INITIAL_TRIGGERING_OF_COMPLEMENT	0.239411	1
REACTOME_EXTENSION_OF_TELOMERES	0.521247	1
REACTOME_G2_M_CHECKPOINTS	0.540661	1
REACTOME_G2_M_DNA_DAMAGE_CHECKPOINT	0.483977	1
REACTOME_S_PHASE	0.474501	1
REACTOME_SCFSKP2_MEDIATED_DEGRADATION_OF_P27_P21	0.342737	1
REACTOME_TRYPTOPHAN_CATABOLISM	0.656337	1
REACTOME_DNA_STRAND_ELONGATION	0.60207	1
REACTOME_RESOLUTION_OF_AP_SITES_VIA_THE_SINGLE_NUCLEOTIDE_REPLACEMENT_PATHWAY	0.671579	1
REACTOME_CHOLESTEROL_BIOSYNTHESIS	0.913644	1
REACTOME_APOBEC3G_MEDIATED_RESISTANCE_TO_HIV1_INFECTION	0.639781	1
REACTOME_GAP_JUNCTION_TRAFFICKING	0.853995	1
REACTOME_FGFR2C_LIGAND_BINDING_AND_ACTIVATION	0.332998	1
REACTOME_METABOLISM_OF_PORPHYRINS	0.523837	1
REACTOME_FGFR4_LIGAND_BINDING_AND_ACTIVATION	0.332998	1
REACTOME_FGFR1_LIGAND_BINDING_AND_ACTIVATION	0.332998	1
REACTOME_GAP_JUNCTION_ASSEMBLY	0.639781	1
REACTOME_SYNTHESIS_OF_GLYCOSYLPHOSPHATIDYLINOSITOL_GPI	0.34954	1
REACTOME_RNA_POL_I_TRANSCRIPTION_INITIATION	0.457319	1
REACTOME_INTRINSIC_PATHWAY_FOR_APOPTOSIS	0.54483	1
REACTOME_APOPTOTIC_EXECUTION_PHASE	0.49112	1
REACTOME_SHC_RELATED_EVENTS	0.63075	1
NABA_PROTEOGLYCANS	0.989568	1
NABA_SECRETED_FACTORS	0.792554	1
NABA_BASEMENT_MEMBRANES	0.731047	1
